# Supplementary material for: The bacterial toxin colibactin triggers prophage induction
Source: Nature. 2022 Feb 23;603(7900):315–20. doi: 10.1038/s41586-022-04444-3 (PMC8907063; doi:10.1038/s41586-022-04444-3)
Supplement: Supplementary file 4 — tBLASTn result of top 230 clbS-like genes encoding proteins matching E. coli ClbS, WP_000290498 (tab 1); BLASTp result of top 5,000 ClbS-like proteins using E. coli ClbS, WP_000290498 as query (tab 2, available as a separate Excel file). [file 41586_2022_4444_MOESM4_ESM.xlsx]

## Sheet: tblastn_500hits
Supplementary Table 1.1
Description	Scientific Name	Max Score	Total Score	Query Cover	E value	Per. ident	Acc. Len	Accession	Notes (truncated clbQ)
Escherichia coli ClbS gene, complete cds	Escherichia coli	349	349	1	2e-121	100	513	KX683217.1
Escherichia coli colibactin polyketide biosynthesis gene cluster and flanking regions, strain IHE3034	Escherichia coli	349	349	1	6e-108	100	55140	AM229678.1
Escherichia coli strain RIVM_C018150 chromosome	Escherichia coli	349	349	1	6e-108	100	4335633	CP068996.1
Citrobacter koseri strain FDAARGOS_393 chromosome, complete genome	Citrobacter koseri	349	349	1	6e-108	100	4875257	CP023527.1
Escherichia coli strain FDAARGOS_1296 chromosome, complete genome	Escherichia coli	349	349	1	6e-108	100	4876119	CP070066.1
Escherichia coli strain SF-166, complete genome	Escherichia coli	349	349	1	6e-108	100	4910962	CP012633.1
Escherichia coli strain SCU-122 chromosome, complete genome	Escherichia coli	349	349	1	6e-108	100	4911026	CP051714.1
Citrobacter koseri strain AR_0024 chromosome, complete genome	Citrobacter koseri	349	349	1	6e-108	100	4919580	CP026709.1
Citrobacter koseri MPUCK001 DNA, complete genome	Citrobacter koseri	349	349	1	6e-108	100	4925206	AP023452.1
Citrobacter koseri strain FDAARGOS_287 chromosome, complete genome	Citrobacter koseri	349	349	1	6e-108	100	4925369	CP022073.2
Escherichia coli strain SCAID URN1-2019 chromosome	Escherichia coli	349	349	1	6e-108	100	4937450	CP052057.1
Escherichia coli 536, complete genome	Escherichia coli 536	349	349	1	6e-108	100	4938920	CP000247.1
Escherichia coli strain FDAARGOS_1255 chromosome, complete genome	Escherichia coli	349	910	1	6e-108	100	4947102	CP069447.1
Escherichia coli strain FDAARGOS_1284 chromosome, complete genome	Escherichia coli	349	349	1	6e-108	100	4949188	CP070170.1
Escherichia coli strain 9 chromosome, complete genome	Escherichia coli	349	910	1	6e-108	100	4959978	CP048304.1
Escherichia coli strain FDAARGOS_1292 chromosome, complete genome	Escherichia coli	349	349	1	6e-108	100	4982306	CP070124.1
Escherichia coli PMV-1 main chromosome, complete genome	Escherichia coli PMV-1	349	349	1	6e-108	100	4984940	HG428755.1
Escherichia coli strain P14 chromosome	Escherichia coli	349	349	1	6e-108	100	4988772	CP063970.1
Escherichia coli UM146, complete genome	Escherichia coli UM146	349	349	1	6e-108	100	4993013	CP002167.1
Escherichia coli strain V7 chromosome, complete genome	Escherichia coli	349	349	1	6e-108	100	4995716	CP048855.1
Escherichia coli JML285 DNA, complete genome	Escherichia coli	349	349	1	6e-108	100	4997210	AP024114.1
Escherichia coli strain NMEC O18, complete genome	Escherichia coli	349	349	1	6e-108	100	5002781	CP007275.1
Escherichia coli APEC O18, complete genome	Escherichia coli APEC O18	349	349	1	6e-108	100	5006568	CP006830.1
Escherichia coli strain SCU-116 chromosome, complete genome	Escherichia coli	349	349	1	6e-108	100	5007984	CP051719.1
Escherichia coli O18:H1 strain CFSAN067215 chromosome, complete genome	Escherichia coli O18:H1	349	349	1	6e-108	100	5019440	CP028320.1
Escherichia coli strain FDAARGOS_1293 chromosome, complete genome	Escherichia coli	349	723	1	6e-108	100	5025287	CP070041.1
Escherichia coli strain NGF1, complete genome	Escherichia coli	349	349	1	6e-108	100	5026105	CP016007.1
Escherichia coli strain FDAARGOS_1295 chromosome, complete genome	Escherichia coli	349	349	1	6e-108	100	5028114	CP069890.1
Escherichia coli strain SCU-306 chromosome, complete genome	Escherichia coli	349	349	1	6e-108	100	5029448	CP053231.1
Escherichia coli strain FDAARGOS_1301 chromosome, complete genome	Escherichia coli	349	349	1	6e-108	100	5030370	CP070111.1
Escherichia coli strain FDAARGOS_1297 chromosome, complete genome	Escherichia coli	349	349	1	6e-108	100	5032882	CP070148.1
Escherichia coli BH100L substr. MG2017, complete genome	Escherichia coli	349	349	1	6e-108	100	5033214	CP025716.1
Escherichia coli strain 317 chromosome, complete genome	Escherichia coli	349	349	1	6e-108	100	5035905	CP023357.1
Escherichia coli strain GW-AmxH19 chromosome, complete genome	Escherichia coli	349	349	1	6e-108	100	5037322	CP048647.1
Escherichia coli str. 'clone D i14', complete genome	Escherichia coli str. 'clone D i14'	349	349	1	6e-108	100	5038386	CP002212.1
Escherichia coli str. 'clone D i2', complete genome	Escherichia coli str. 'clone D i2'	349	349	1	6e-108	100	5038386	CP002211.1
Escherichia coli strain SCU-123 chromosome, complete genome	Escherichia coli	349	349	1	6e-108	100	5048496	CP051711.1
Escherichia coli strain FDAARGOS_1261 chromosome, complete genome	Escherichia coli	349	349	1	6e-108	100	5050101	CP069441.1
Escherichia coli strain SCU-108 chromosome, complete genome	Escherichia coli	349	349	1	6e-108	100	5050588	CP051735.1
Escherichia coli THO-006 DNA, complete genome	Escherichia coli	349	910	1	6e-108	100	5052545	AP022533.1
Escherichia coli Nissle 1917 chromosome, complete genome	Escherichia coli Nissle 1917	349	910	1	6e-108	100	5055316	CP022686.1
Escherichia coli strain NissleGFP_pZE21 chromosome, complete genome	Escherichia coli	349	910	1	6e-108	100	5055966	CP035486.1
Escherichia coli strain US03 chromosome, complete genome	Escherichia coli	349	349	1	6e-108	100	5057484	CP048865.1
Escherichia coli strain NCTC10430 genome assembly, chromosome: 1	Escherichia coli	349	349	1	6e-108	100	5059690	LR134208.1
Escherichia coli strain SF-173, complete genome	Escherichia coli	349	536	1	6e-108	100	5059732	CP012631.1
Escherichia coli strain UTI89 chromosome, complete genome	Escherichia coli	349	349	1	6e-108	100	5065741	CP062228.1
Escherichia coli UTI89, complete genome	Escherichia coli UTI89	349	349	1	6e-108	100	5065741	CP000243.1
Escherichia coli strain FDAARGOS_1299 chromosome, complete genome	Escherichia coli	349	349	1	6e-108	100	5071446	CP069978.1
Escherichia coli strain BH100 chromosome, complete genome	Escherichia coli	349	349	1	6e-108	100	5072943	CP024650.2
Escherichia coli SP15 DNA, complete genome	Escherichia coli	349	349	1	6e-108	100	5073631	AP024131.1
Escherichia coli SI-NP020 DNA, complete genome	Escherichia coli	349	349	1	6e-108	100	5073921	AP024130.1
Escherichia coli strain RHBSTW-00087 chromosome, complete genome	Escherichia coli	349	349	1	6e-108	100	5074010	CP056867.1
Escherichia coli strain PA45B, complete genome	Escherichia coli	349	349	1	6e-108	100	5074754	CP021288.1
Escherichia coli strain 19 chromosome, complete genome	Escherichia coli	349	349	1	6e-108	100	5076139	CP048853.1
Escherichia coli NU14, complete genome	Escherichia coli NU14	349	349	1	6e-108	100	5076615	CP019777.1
Escherichia coli strain UPEC129 chromosome, complete genome	Escherichia coli	349	723	1	6e-108	100	5078748	CP071522.1
Escherichia coli strain ATCC 25922 chromosome, complete genome	Escherichia coli	349	723	1	6e-108	100	5080721	CP037449.1
Escherichia coli strain FDAARGOS_1256 chromosome, complete genome	Escherichia coli	349	349	1	6e-108	100	5082895	CP069451.1
Escherichia coli strain BCE049 chromosome, complete genome	Escherichia coli	349	349	1	6e-108	100	5084081	CP042250.1
Escherichia coli strain RIVM_C028497 chromosome, complete genome	Escherichia coli	349	349	1	6e-108	100	5086007	CP068809.1
Escherichia coli RS218, complete genome	Escherichia coli RS218	349	349	1	6e-108	100	5087638	CP007149.1
Escherichia coli strain SCU-112 chromosome, complete genome	Escherichia coli	349	349	1	6e-108	100	5094645	CP051725.1
Escherichia coli strain ST95-32 chromosome, complete genome	Escherichia coli	349	349	1	6e-108	100	5099311	CP043950.1
Escherichia coli strain FDAARGOS_1298 chromosome, complete genome	Escherichia coli	349	349	1	6e-108	100	5105031	CP070115.1
Escherichia coli IHE3034, complete genome	Escherichia coli IHE3034	349	349	1	6e-108	100	5108383	CP001969.1
Escherichia coli strain US29 chromosome, complete genome	Escherichia coli	349	349	1	6e-108	100	5108743	CP048860.1
XXX	Escherichia coli	349	723	1	6e-108	100	5110765	LR730402.1
Escherichia coli strain FDAARGOS_1258 chromosome, complete genome	Escherichia coli	349	349	1	6e-108	100	5112099	CP069500.1
Escherichia coli strain Mt1B1 chromosome	Escherichia coli	349	349	1	6e-108	100	5115630	CP028714.1
Escherichia coli BH100N substr. MG2017, complete genome	Escherichia coli	349	349	1	6e-108	100	5116034	CP025703.1
Escherichia coli strain ECONIH2, complete genome	Escherichia coli	349	349	1	6e-108	100	5116831	CP014667.1
Escherichia coli strain DA61218 chromosome, complete genome	Escherichia coli	349	349	1	6e-108	100	5117558	CP061206.1
Escherichia coli strain PU-1 chromosome, complete genome	Escherichia coli	349	349	1	6e-108	100	5126272	CP042246.1
Escherichia coli strain 95 chromosome	Escherichia coli	349	349	1	6e-108	100	5127303	CP041535.1
Escherichia coli strain EcPF14 chromosome, complete genome	Escherichia coli	349	349	1	6e-108	100	5129852	CP054230.1
Escherichia coli strain D8, complete genome	Escherichia coli	349	349	1	6e-108	100	5130646	CP010151.1
Escherichia coli strain RHB27-C22 chromosome, complete genome	Escherichia coli	349	349	1	6e-108	100	5130725	CP057396.1
Escherichia coli ATCC 25922, complete genome	Escherichia coli ATCC 25922	349	726	1	6e-108	100	5130767	CP009072.1
Escherichia coli strain BH100 chromosome, complete genome	Escherichia coli	349	349	1	6e-108	100	5131212	CP025251.1
Escherichia coli ABU 83972, complete genome	Escherichia coli ABU 83972	349	349	1	6e-108	100	5131397	CP001671.1
Escherichia coli strain 25DN chromosome, complete genome	Escherichia coli	349	723	1	6e-108	100	5132098	CP063983.1
Escherichia coli strain ZLWT chromosome, complete genome	Escherichia coli	349	723	1	6e-108	100	5132223	CP066144.1
Escherichia coli strain RHBSTW-00646 chromosome, complete genome	Escherichia coli	349	349	1	6e-108	100	5133694	CP056370.1
Escherichia coli strain M1/5 chromosome, complete genome	Escherichia coli	349	910	1	6e-108	100	5138587	CP053296.1
Escherichia coli strain SCU-484 chromosome, complete genome	Escherichia coli	349	349	1	6e-108	100	5139277	CP051744.1
Escherichia coli strain K56-43-un chromosome, complete genome	Escherichia coli	349	349	1	6e-108	100	5140708	CP053079.1
Escherichia coli strain FDAARGOS_1304 chromosome, complete genome	Escherichia coli	349	349	1	6e-108	100	5141076	CP069990.1
Escherichia coli strain ExPEC XM chromosome, complete genome	Escherichia coli	349	349	1	6e-108	100	5146765	CP025328.1
Escherichia coli strain EcPF5 chromosome, complete genome	Escherichia coli	349	349	1	6e-108	100	5147412	CP054236.1
Escherichia coli strain ATCC 25922 chromosome, complete genome	Escherichia coli	349	723	1	6e-108	100	5152857	CP032085.1
Escherichia coli strain K-15KW01, complete genome	Escherichia coli	349	349	1	6e-108	100	5154641	CP016358.1
Escherichia coli strain 131 chromosome	Escherichia coli	349	349	1	6e-108	100	5164014	CP041546.1	●
Escherichia coli strain RIVM_C028724 chromosome, complete genome	Escherichia coli	349	349	1	6e-108	100	5165070	CP068816.1
Escherichia coli strain NCTC9022 genome assembly, chromosome: 1	Escherichia coli	349	349	1	6e-108	100	5167677	LR134237.1
Escherichia coli strain JJ1897, complete genome	Escherichia coli	349	349	1	6e-108	100	5174541	CP013837.1	●
Escherichia coli strain UPEC 26-1, complete genome	Escherichia coli	349	349	1	6e-108	100	5178720	CP016497.1
Escherichia coli KS-P019 DNA, complete genome	Escherichia coli	349	349	1	6e-108	100	5178760	AP024123.1
Escherichia coli strain RIVM_C029324 chromosome, complete genome	Escherichia coli	349	349	1	6e-108	100	5191412	CP068822.1
Escherichia coli strain RIVM_C028620 chromosome, complete genome	Escherichia coli	349	349	1	6e-108	100	5192168	CP068815.1
Escherichia coli strain LS4 chromosome, complete genome	Escherichia coli	349	349	1	6e-108	100	5196956	CP024717.1	●
Escherichia coli isolate NQ3 chromosome, complete genome	Escherichia coli	349	349	1	6e-108	100	5196957	CP024720.1	●
Escherichia coli strain FDAARGOS_1251 chromosome, complete genome	Escherichia coli	349	349	1	6e-108	100	5201262	CP069445.1
Escherichia coli strain RHBSTW-01004 chromosome, complete genome	Escherichia coli	349	349	1	6e-108	100	5201279	CP056190.1
Escherichia coli strain US31 chromosome, complete genome	Escherichia coli	349	536	1	6e-108	100	5201875	CP048857.1
Escherichia coli strain Combat2C1 chromosome, complete genome	Escherichia coli	349	349	1	6e-108	100	5202049	CP019243.1
Escherichia coli strain UPEC_U013 chromosome, complete genome	Escherichia coli	349	349	1	6e-108	100	5203972	CP058596.1
Escherichia coli strain FDAARGOS_1303 chromosome, complete genome	Escherichia coli	349	349	1	6e-108	100	5205669	CP070045.1
Escherichia coli strain RHBSTW-00072 chromosome, complete genome	Escherichia coli	349	349	1	6e-108	100	5206684	CP056876.1
Escherichia coli strain RHBSTW-00372 chromosome, complete genome	Escherichia coli	349	349	1	6e-108	100	5206754	CP056569.1
Escherichia coli strain Es_ST80_L1_NDM_10_2017 chromosome, complete genome	Escherichia coli	349	349	1	6e-108	100	5214712	CP031215.1
Escherichia coli strain FDAARGOS_1257 chromosome, complete genome	Escherichia coli	349	349	1	6e-108	100	5218953	CP069480.1
Escherichia coli strain RIVM_C028786 chromosome, complete genome	Escherichia coli	349	349	1	6e-108	100	5220173	CP068817.1
Escherichia coli strain FDAARGOS_1252 chromosome, complete genome	Escherichia coli	349	349	1	6e-108	100	5223257	CP069528.1
Escherichia coli strain FDAARGOS_1262 chromosome, complete genome	Escherichia coli	349	349	1	6e-108	100	5225337	CP069517.1
Escherichia coli strain RIVM_C017887 chromosome, complete genome	Escherichia coli	349	349	1	6e-108	100	5227631	CP068799.1
Escherichia coli CFT073, complete genome	Escherichia coli CFT073	349	349	1	6e-108	100	5231428	AE014075.1
Escherichia coli strain 73 chromosome	Escherichia coli	349	349	1	6e-108	100	5242387	CP041538.1
Escherichia coli NS-NP030 DNA, complete genome	Escherichia coli	349	349	1	6e-108	100	5276741	AP024126.1
Escherichia coli strain RHBSTW-00147 chromosome, complete genome	Escherichia coli	349	349	1	6e-108	100	5279096	CP056816.1
Klebsiella pneumoniae strain FDAARGOS_775 chromosome, complete genome	Klebsiella pneumoniae	349	349	1	6e-108	100	5303035	CP040993.1
Escherichia coli strain KC-Dl-1 chromosome, complete genome	Escherichia coli	349	349	1	6e-108	100	5305214	CP063046.1
Escherichia coli ECSC054 DNA, complete genome	Escherichia coli	349	349	1	6e-108	100	5305870	AP024112.1
Escherichia coli strain HB37 chromosome HB37, complete sequence	Escherichia coli	349	349	1	6e-108	100	5307814	CP053080.1
Escherichia coli strain US32 chromosome, complete genome	Escherichia coli	349	349	1	6e-108	100	5317156	CP048606.1
Escherichia coli strain SCU-387 chromosome, complete genome	Escherichia coli	349	349	1	6e-108	100	5329017	CP051688.1
Escherichia coli strain SCU-101 chromosome, complete genome	Escherichia coli	349	349	1	6e-108	100	5357129	CP048920.1
Escherichia coli strain FDAARGOS_1267 chromosome, complete genome	Escherichia coli	349	349	1	6e-108	100	5363683	CP069522.1
Escherichia coli strain RHBSTW-00466 chromosome, complete genome	Escherichia coli	349	349	1	6e-108	100	5363851	CP056481.1
Klebsiella pneumoniae strain WCHKP13F2 chromosome, complete genome	Klebsiella pneumoniae	349	349	1	6e-108	100	5375242	CP028391.2
Escherichia coli strain US12 chromosome, complete genome	Escherichia coli	349	349	1	6e-108	100	5418064	CP048863.1
Klebsiella pneumoniae str. Kp52.145, chromosome, complete genome	Klebsiella pneumoniae	349	349	1	6e-108	100	5438894	FO834906.1
Escherichia coli Nissle 1917, complete genome	Escherichia coli Nissle 1917	349	1052	1	6e-108	100	5441200	CP007799.1
Escherichia coli strain SCU-488 chromosome, complete genome	Escherichia coli	337	337	0.96	1e-103	100	5065998	CP054449.1
Klebsiella pneumoniae strain 16703761 ICEKp10 mobile element, complete sequence	Klebsiella pneumoniae	348	348	1	1e-107	99.41	137626	KY454634.1
Citrobacter koseri ATCC BAA-895, complete genome	Citrobacter koseri ATCC BAA-895	348	348	1	1e-107	99.41	4720462	CP000822.1
Citrobacter koseri strain FDAARGOS_1029 chromosome, complete genome	Citrobacter koseri	348	348	1	1e-107	99.41	4721681	CP066089.1
Klebsiella pneumoniae strain D17KP0013 chromosome, complete genome	Klebsiella pneumoniae	348	348	1	1e-107	99.41	4971228	CP052344.1
Klebsiella pneumoniae strain F16KP0011 chromosome, complete genome	Klebsiella pneumoniae	348	348	1	1e-107	99.41	5073299	CP052197.1
Klebsiella pneumoniae strain F16KP0037 chromosome, complete genome	Klebsiella pneumoniae	348	348	1	1e-107	99.41	5091544	CP052181.1
Klebsiella aerogenes strain NCTC9735 genome assembly, chromosome: 1	Klebsiella aerogenes	348	348	1	1e-107	99.41	5190487	LR134475.1
Klebsiella pneumoniae strain D16KP0144 chromosome, complete genome	Klebsiella pneumoniae	348	348	1	1e-107	99.41	5199466	CP052356.1
Klebsiella aerogenes strain FDAARGOS_139 chromosome, complete genome	Klebsiella aerogenes	348	348	1	1e-107	99.41	5215793	CP014748.2
Klebsiella aerogenes strain FDAARGOS_363 chromosome, complete genome	Klebsiella aerogenes	348	348	1	1e-107	99.41	5245455	CP023963.1
Klebsiella pneumoniae strain 11492 chromosome, complete genome	Klebsiella pneumoniae	348	348	1	1e-107	99.41	5252687	CP026021.1
Klebsiella pneumoniae strain F16KP0019 chromosome, complete genome	Klebsiella pneumoniae	348	348	1	1e-107	99.41	5255157	CP052189.1
Klebsiella aerogenes strain AR_0062 chromosome, complete genome	Klebsiella aerogenes	348	348	1	1e-107	99.41	5264003	CP026756.1
Klebsiella aerogenes strain Y6 chromosome, complete genome	Klebsiella aerogenes	348	348	1	1e-107	99.41	5266224	CP045868.1
Klebsiella aerogenes strain Y3 chromosome, complete genome	Klebsiella aerogenes	348	348	1	1e-107	99.41	5272156	CP045869.1
Klebsiella pneumoniae strain F16KP0002 chromosome, complete genome	Klebsiella pneumoniae	348	348	1	1e-107	99.41	5272754	CP052203.1
Klebsiella pneumoniae strain B17KP0067 chromosome, complete genome	Klebsiella pneumoniae	348	348	1	1e-107	99.41	5273048	CP052494.1
Klebsiella aerogenes strain Y1 chromosome, complete genome	Klebsiella aerogenes	348	348	1	1e-107	99.41	5295061	CP045870.1
Klebsiella pneumoniae strain F16KP0082 chromosome, complete genome	Klebsiella pneumoniae	348	348	1	1e-107	99.41	5308926	CP052162.1
Klebsiella pneumoniae strain E17KP0033 chromosome, complete genome	Klebsiella pneumoniae	348	348	1	1e-107	99.41	5309923	CP052231.1
Klebsiella aerogenes strain FDAARGOS_152 chromosome, complete genome	Klebsiella aerogenes	348	348	1	1e-107	99.41	5317141	CP014029.2
Klebsiella pneumoniae TA6363 DNA, complete genome	Klebsiella pneumoniae	348	348	1	1e-107	99.41	5318671	AP019665.1
Klebsiella pneumoniae strain F16KP0084 chromosome, complete genome	Klebsiella pneumoniae	348	348	1	1e-107	99.41	5318776	CP052158.1
Klebsiella pneumoniae strain C16KP0098 chromosome, complete genome	Klebsiella pneumoniae	348	348	1	1e-107	99.41	5321607	CP052443.1
Klebsiella aerogenes strain AR_0009 chromosome, complete genome	Klebsiella aerogenes	348	348	1	1e-107	99.41	5323040	CP024885.1
Klebsiella pneumoniae subsp. pneumoniae 1158, complete genome	Klebsiella pneumoniae subsp. pneumoniae 1158	348	348	1	1e-107	99.41	5341039	CP006722.1
Klebsiella pneumoniae strain FDAARGOS_1312 chromosome, complete genome	Klebsiella pneumoniae	348	348	1	1e-107	99.41	5342001	CP069940.1
Klebsiella pneumoniae strain LS355 chromosome	Klebsiella pneumoniae	348	348	1	1e-107	99.41	5343037	CP025641.1
Klebsiella pneumoniae strain C16KP0050 chromosome, complete genome	Klebsiella pneumoniae	348	348	1	1e-107	99.41	5354968	CP052476.1
Klebsiella pneumoniae strain KP1692 chromosome, complete genome	Klebsiella pneumoniae	348	348	1	1e-107	99.41	5370920	CP041023.1
Klebsiella pneumoniae strain cr-hvkp3 chromosome, complete genome	Klebsiella pneumoniae	348	348	1	1e-107	99.41	5370942	CP024707.1
Klebsiella pneumoniae strain KP1677 chromosome, complete genome	Klebsiella pneumoniae	348	348	1	1e-107	99.41	5371084	CP041022.1
Klebsiella pneumoniae strain C16KP0049 chromosome, complete genome	Klebsiella pneumoniae	348	348	1	1e-107	99.41	5374015	CP052698.1
Klebsiella pneumoniae strain C16KP0192 chromosome, complete genome	Klebsiella pneumoniae	348	348	1	1e-107	99.41	5376335	CP052679.1
Klebsiella pneumoniae subsp. pneumoniae strain KUH-KPNHVF1 chromosome, complete genome	Klebsiella pneumoniae subsp. pneumoniae	348	348	1	1e-107	99.41	5377974	CP047675.1
Klebsiella pneumoniae subsp. pneumoniae strain SC-7 chromosome, complete genome	Klebsiella pneumoniae subsp. pneumoniae	348	348	1	1e-107	99.41	5379591	CP030269.1
Klebsiella pneumoniae subsp. pneumoniae strain KUH-KPNHVL1 chromosome, complete genome	Klebsiella pneumoniae subsp. pneumoniae	348	348	1	1e-107	99.41	5382236	CP047677.1
Klebsiella pneumoniae strain A16KP0135 chromosome, complete genome	Klebsiella pneumoniae	348	348	1	1e-107	99.41	5382945	CP052562.1
Klebsiella pneumoniae subsp. pneumoniae 1084, complete genome	Klebsiella pneumoniae subsp. pneumoniae 1084	348	348	1	1e-107	99.41	5386705	CP003785.1
Klebsiella aerogenes strain FDAARGOS_327 chromosome, complete genome	Klebsiella aerogenes	348	348	1	1e-107	99.41	5387939	CP031756.1
Klebsiella pneumoniae strain ST23 chromosome, complete genome	Klebsiella pneumoniae	348	348	1	1e-107	99.41	5393085	CP037742.1
Klebsiella pneumoniae strain E16KP0290 chromosome, complete genome	Klebsiella pneumoniae	348	348	1	1e-107	99.41	5394084	CP052258.1
Klebsiella pneumoniae strain KPN236 chromosome, complete genome	Klebsiella pneumoniae	348	348	1	1e-107	99.41	5397482	CP072492.1
Klebsiella pneumoniae strain B16KP0141 chromosome, complete genome	Klebsiella pneumoniae	348	348	1	1e-107	99.41	5400360	CP052537.1
Klebsiella aerogenes strain RHBSTW-00898 chromosome, complete genome	Klebsiella aerogenes	348	348	1	1e-107	99.41	5404196	CP056260.1
Klebsiella pneumoniae strain C16KP0129 chromosome, complete genome	Klebsiella pneumoniae	348	348	1	1e-107	99.41	5405347	CP052427.1
Klebsiella pneumoniae strain ED2, complete genome	Klebsiella pneumoniae	348	348	1	1e-107	99.41	5412960	CP016813.1
Klebsiella pneumoniae strain HS09565 chromosome	Klebsiella pneumoniae	348	348	1	1e-107	99.41	5414670	CP025631.1
Klebsiella pneumoniae strain B16KP0157 chromosome, complete genome	Klebsiella pneumoniae	348	348	1	1e-107	99.41	5414926	CP052533.1
Klebsiella pneumoniae strain ent1077 chromosome, complete genome	Klebsiella pneumoniae	348	348	1	1e-107	99.41	5415338	CP060281.1
Enterobacter aerogenes EA1509E complete genome	Klebsiella aerogenes EA1509E	348	348	1	1e-107	99.41	5419609	FO203355.1
Klebsiella pneumoniae strain E16KP0311 chromosome, complete genome	Klebsiella pneumoniae	348	348	1	1e-107	99.41	5422797	CP052619.1
Klebsiella pneumoniae strain F16KP0075 chromosome, complete genome	Klebsiella pneumoniae	348	348	1	1e-107	99.41	5424181	CP052167.1
Klebsiella pneumoniae strain E16KP0093 chromosome, complete genome	Klebsiella pneumoniae	348	590	1	1e-107	99.41	5425329	CP052315.1
Klebsiella pneumoniae strain E16KP0115 chromosome, complete genome	Klebsiella pneumoniae	348	348	1	1e-107	99.41	5429609	CP052635.1
Klebsiella pneumoniae strain LS357 chromosome	Klebsiella pneumoniae	348	590	1	1e-107	99.41	5434278	CP025639.1
Klebsiella pneumoniae strain JS161205112 chromosome, complete genome	Klebsiella pneumoniae	348	348	1	1e-107	99.41	5438081	CP071324.1
Klebsiella pneumoniae strain 11420 chromosome, complete genome	Klebsiella pneumoniae	348	348	1	1e-107	99.41	5438591	CP026023.1
Klebsiella pneumoniae strain R1701 chromosome, complete genome	Klebsiella pneumoniae	348	348	1	1e-107	99.41	5438860	CP039968.1
Klebsiella pneumoniae strain C17KP0020 chromosome, complete genome	Klebsiella pneumoniae	348	590	1	1e-107	99.41	5444709	CP052404.1
Klebsiella pneumoniae strain MAR14-456 chromosome, complete genome	Klebsiella pneumoniae	348	348	1	1e-107	99.41	5446456	CP063277.1
Klebsiella pneumoniae strain 3214 chromosome, complete genome	Klebsiella pneumoniae	348	348	1	1e-107	99.41	5448209	CP028850.1
Klebsiella aerogenes strain G7 chromosome, complete genome	Klebsiella aerogenes	348	348	1	1e-107	99.41	5452368	CP011539.1
Klebsiella pneumoniae strain KPHS1249 chromosome, complete genome	Klebsiella pneumoniae	348	348	1	1e-107	99.41	5458646	CP027189.1
Klebsiella pneumoniae subsp. pneumoniae strain RJF999, complete genome	Klebsiella pneumoniae subsp. pneumoniae	348	348	1	1e-107	99.41	5461919	CP014010.1
Klebsiella pneumoniae strain AP8555 chromosome, complete genome	Klebsiella pneumoniae	348	348	1	1e-107	99.41	5463931	CP035383.1
Klebsiella pneumoniae strain SGH10 chromosome, complete genome	Klebsiella pneumoniae	348	348	1	1e-107	99.41	5485114	CP025080.1
Klebsiella pneumoniae strain NU-CRE085 chromosome, complete genome	Klebsiella pneumoniae	348	348	1	1e-107	99.41	5488905	CP061399.1
Klebsiella pneumoniae strain C17KP0039 chromosome, complete genome	Klebsiella pneumoniae	348	348	1	1e-107	99.41	5513610	CP052399.1
Klebsiella pneumoniae strain C16KP0122 chromosome, complete genome	Klebsiella pneumoniae	348	348	1	1e-107	99.41	5532256	CP052431.1
Klebsiella pneumoniae strain HS102438	Klebsiella pneumoniae	348	348	1	1e-107	99.41	5534518	CP025633.1
Klebsiella pneumoniae strain NU-CRE047 chromosome, complete genome	Klebsiella pneumoniae	348	348	1	1e-107	99.41	5537943	CP025037.1
Klebsiella pneumoniae subsp. pneumoniae strain KPNIH33, complete genome	Klebsiella pneumoniae subsp. pneumoniae	348	348	1	1e-107	99.41	5574202	CP009771.1
Klebsiella pneumoniae strain P1428, complete genome	Klebsiella pneumoniae	348	348	1	1e-107	99.41	5633290	CP017994.1
Shigella flexneri strain SFL1520 chromosome, complete genome	Shigella flexneri	348	348	1	2e-107	99.41	4575536	CP032513.1	●
Shigella dysenteriae strain CFSAN029786 chromosome, complete genome	Shigella dysenteriae	348	348	1	2e-107	99.41	4716545	CP045784.1	●
Escherichia coli strain 78-Pyelo chromosome, complete genome	Escherichia coli	348	348	1	2e-107	99.41	5192390	CP048867.1	●
Escherichia coli strain M-17 chromosome, complete genome	Escherichia coli	345	345	1	1e-106	99.41	5028010	CP068394.1
Escherichia coli O2:H6 strain PG20180057 chromosome, complete genome	Escherichia coli O2:H6	345	345	1	1e-106	99.41	5044633	CP043181.1
Escherichia coli strain 04-00955 chromosome, complete genome	Escherichia coli	345	345	1	1e-106	99.41	5349824	CP035498.1
Klebsiella aerogenes strain FDAARGOS_513 chromosome, complete genome	Klebsiella aerogenes	348	348	1	2e-107	98.82	5259024	CP033817.1
Klebsiella pneumoniae strain C16KP0164 chromosome, complete genome	Klebsiella pneumoniae	348	348	1	2e-107	98.82	5301117	CP052422.1
Klebsiella pneumoniae strain E16KP0224 chromosome, complete genome	Klebsiella pneumoniae	348	348	1	2e-107	98.82	5344465	CP052280.1
Klebsiella pneumoniae strain AR_0117, complete genome	Klebsiella pneumoniae	348	348	1	2e-107	98.82	5345997	CP020061.1
Klebsiella pneumoniae strain C16KP0065 chromosome, complete genome	Klebsiella pneumoniae	348	348	1	2e-107	98.82	5399271	CP052451.1
Klebsiella pneumoniae strain C17KP0040 chromosome, complete genome	Klebsiella pneumoniae	348	348	1	2e-107	98.82	5400654	CP052392.1
Klebsiella pneumoniae strain D16KP0146 chromosome, complete genome	Klebsiella pneumoniae	348	348	1	2e-107	98.82	5430444	CP052351.1
Klebsiella pneumoniae strain NU-CRE055 chromosome, complete genome	Klebsiella pneumoniae	348	348	1	2e-107	98.82	5435729	CP061404.1
Klebsiella pneumoniae strain MNCRE69, complete genome	Klebsiella pneumoniae	348	348	1	2e-107	98.82	5452922	CP018427.1
Klebsiella pneumoniae strain MNCRE78, complete genome	Klebsiella pneumoniae	348	348	1	2e-107	98.82	5454003	CP018428.1
Klebsiella pneumoniae strain E16KP0102 chromosome, complete genome	Klebsiella pneumoniae	348	348	1	2e-107	98.82	5458571	CP052309.1
Klebsiella pneumoniae strain CR14, complete genome	Klebsiella pneumoniae	348	348	1	2e-107	98.82	5470889	CP015392.1
Klebsiella pneumoniae strain MNCRE53, complete genome	Klebsiella pneumoniae	348	348	1	2e-107	98.82	5490693	CP018437.1
Klebsiella pneumoniae strain 33Kpn22 chromosome, complete genome	Klebsiella pneumoniae	348	348	1	2e-107	98.82	5501536	CP069046.1
Klebsiella pneumoniae strain AR_0120, complete genome	Klebsiella pneumoniae	348	348	1	2e-107	98.82	5514199	CP021833.1
Klebsiella pneumoniae subsp. pneumoniae strain KPNIH32, complete genome	Klebsiella pneumoniae subsp. pneumoniae	348	348	1	2e-107	98.82	5515525	CP009775.1

## Sheet: blastp_5000hits
Supplementary Table 1.2
Description	Scientific Name	Max Score	Total Score	Query Cover	E value	Per. ident	Acc. Len	Accession	Panel	Notes
Crystal structure of a self resistance protein ClbS from colibactin biosynthetic gene cluster [Escherichia coli]	Escherichia coli	350	350	1	1e-121	100	178	6ANR_A	●	Human
MULTISPECIES: colibactin self-protection protein ClbS [Enterobacteriaceae]	Enterobacteriaceae	349	349	1	2e-121	100	170	WP_000290498.1
colibactin self-protection protein ClbS [Escherichia coli]	Escherichia coli	337	337	0.96	1e-116	100	167	QKP94253.1
colibactin self-protection protein ClbS [Escherichia coli]	Escherichia coli	337	337	0.96	1e-116	100	164	EFH8812929.1
TPA: colibactin self-protection protein ClbS [Escherichia coli]	Escherichia coli	333	333	0.95	3e-115	100	162	HAP0409827.1
colibactin self-protection protein ClbS [Escherichia coli]	Escherichia coli	328	328	0.93	3e-113	100	159	EFC6452130.1
colibactin self-protection protein ClbS [Escherichia coli]	Escherichia coli	327	327	0.92	1e-112	100	158	MBB7661778.1
colibactin self-protection protein ClbS [Escherichia coli]	Escherichia coli	323	323	0.91	2e-111	100	156	WP_087605233.1
colibactin self-protection protein ClbS [Citrobacter koseri]	Citrobacter koseri	321	321	0.91	2e-110	100	155	WP_129984231.1
colibactin self-protection protein ClbS [Escherichia coli]	Escherichia coli	318	318	0.9	1e-109	100	154	WP_129695223.1
colibactin self-protection protein ClbS [Escherichia coli]	Escherichia coli	313	313	0.88	3e-107	100	151	WP_064577756.1
colibactin self-protection protein ClbS [Escherichia coli]	Escherichia coli	311	311	0.88	1e-106	100	150	EFH6631743.1
colibactin self-protection protein ClbS [Escherichia coli]	Escherichia coli	310	310	0.87	5e-106	100	149	WP_129742025.1
colibactin self-protection protein ClbS [Escherichia coli]	Escherichia coli	307	307	0.87	3e-105	100	148	WP_137495244.1
colibactin self-protection protein ClbS [Escherichia coli]	Escherichia coli	305	305	0.86	2e-104	100	147	EFH3238605.1
MULTISPECIES: colibactin self-protection protein ClbS [Enterobacteriaceae]	Enterobacteriaceae	304	304	0.85	8e-104	100	146	WP_137432951.1
colibactin self-protection protein ClbS [Escherichia coli]	Escherichia coli	302	302	0.85	3e-103	100	145	EHA4943600.1
colibactin self-protection protein ClbS [Escherichia coli]	Escherichia coli	301	301	0.84	1e-102	100	144	WP_103540292.1
colibactin self-protection protein ClbS [Escherichia coli]	Escherichia coli	299	299	0.84	7e-102	100	143	EFF1446063.1
colibactin self-protection protein ClbS [Escherichia coli]	Escherichia coli	297	297	0.83	3e-101	100	142	EFH3116944.1
colibactin self-protection protein ClbS [Escherichia coli]	Escherichia coli	295	295	0.82	2e-100	100	141	EFA5520486.1
TPA: colibactin self-protection protein ClbS [Escherichia coli]	Escherichia coli	292	292	0.82	2e-99	100	140	HAO3373158.1
colibactin self-protection protein ClbS [Escherichia coli]	Escherichia coli	290	290	0.81	2e-98	100	139	EFA9507448.1
colibactin self-protection protein ClbS [Escherichia coli]	Escherichia coli	289	289	0.81	6e-98	100	138	WP_137489842.1
colibactin self-protection protein ClbS [Escherichia coli]	Escherichia coli	286	286	0.8	4e-97	100	137	WP_032336598.1
colibactin self-protection protein ClbS [Escherichia coli]	Escherichia coli	285	285	0.8	2e-96	100	137	WP_087601932.1
colibactin self-protection protein ClbS [Escherichia coli]	Escherichia coli	284	284	0.8	3e-96	100	136	WP_137518148.1
colibactin self-protection protein ClbS [Escherichia coli]	Escherichia coli	282	282	0.79	2e-95	100	135	EEY5396745.1
colibactin self-protection protein ClbS [Escherichia coli]	Escherichia coli	280	280	0.78	2e-94	100	134	WP_129741068.1
colibactin self-protection protein ClbS [Escherichia coli]	Escherichia coli	276	276	0.77	3e-93	100	132	WP_170692369.1
colibactin self-protection protein ClbS [Escherichia coli]	Escherichia coli	275	275	0.77	1e-92	100	131	EFF0388076.1
colibactin self-protection protein ClbS [Escherichia coli]	Escherichia coli	270	270	0.75	2e-90	100	129	WP_129774088.1
colibactin self-protection protein ClbS [Escherichia coli]	Escherichia coli	266	266	0.74	4e-89	100	127	EGI1158952.1
colibactin self-protection protein ClbS [Shigella dysenteriae]	Shigella dysenteriae	264	264	0.76	2e-88	100	130	EFP7035748.1
ClbS/DfsB family four-helix bundle protein [Klebsiella pneumoniae]	Klebsiella pneumoniae	262	262	0.73	2e-87	100	125	WP_211778748.1
colibactin self-protection protein ClbS [Escherichia coli]	Escherichia coli	259	259	0.72	1e-86	100	124	EEY5685660.1
colibactin self-protection protein ClbS [Escherichia coli]	Escherichia coli	254	254	0.71	2e-84	100	121	EFG2169101.1
TPA: colibactin self-protection protein ClbS [Escherichia coli]	Escherichia coli	246	246	0.71	3e-81	100	121	HAJ8028269.1
colibactin self-protection protein ClbS [Escherichia coli]	Escherichia coli	244	244	0.68	9e-81	100	116	EFN7147835.1
colibactin self-protection protein ClbS [Escherichia coli]	Escherichia coli	241	241	0.67	3e-79	100	114	WP_137494912.1
TPA: colibactin self-protection protein ClbS [Escherichia coli]	Escherichia coli	220	220	0.62	3e-71	100	107	HAZ4891422.1
colibactin self-protection protein ClbS [Escherichia coli]	Escherichia coli	187	187	0.52	2e-58	100	89	MXD96192.1
colibactin self-protection protein ClbS [Escherichia coli]	Escherichia coli	174	174	0.48	3e-53	100	83	NJY22241.1
hypothetical protein GT42_24625 [Escherichia coli]	Escherichia coli	138	138	0.38	2e-39	100	66	KIE64319.1
colibactin self-protection protein ClbS [Escherichia coli]	Escherichia coli	132	132	0.37	5e-37	100	63	EGL0937006.1
TPA: colibactin self-protection protein ClbS [Escherichia coli]	Escherichia coli	120	120	0.32	2e-32	100	56	HAZ4891421.1
colibactin self-protection protein ClbS [Escherichia coli]	Escherichia coli	93.6	93.6	0.27	7e-22	100	46	EFG2169004.1
ClbS/DfsB family four-helix bundle protein [Escherichia coli]	Escherichia coli	85.1	85.1	0.24	1e-18	100	42	EGM8956793.1
ClbS/DfsB family four-helix bundle protein [Shigella flexneri]	Shigella flexneri	80.9	80.9	0.21	4e-17	100	36	WP_148149422.1
ClbS/DfsB family four-helix bundle protein [Escherichia coli]	Escherichia coli	78.2	78.2	0.2	5e-16	100	35	WP_170715076.1
ClbS/DfsB family four-helix bundle protein [Escherichia coli]	Escherichia coli	77.4	77.4	0.22	1e-15	100	39	MBB8760739.1
ClbS/DfsB family four-helix bundle protein [Escherichia coli]	Escherichia coli	75.9	75.9	0.22	5e-15	100	38	WP_137518179.1
TPA: ClbS/DfsB family four-helix bundle protein [Escherichia coli]	Escherichia coli	72.8	72.8	0.19	7e-14	100	33	HAJ8028531.1
ClbS/DfsB family four-helix bundle protein [Escherichia coli]	Escherichia coli	65.9	65.9	0.19	3e-11	100	33	WP_140395384.1
ClbS/DfsB family four-helix bundle protein [Escherichia coli]	Escherichia coli	63.9	63.9	0.18	2e-10	100	32	WP_140402918.1
ClbS/DfsB family four-helix bundle protein [Escherichia coli]	Escherichia coli	57.4	57.4	0.17	6e-08	100	29	WP_169758193.1
ClbS/DfsB family four-helix bundle protein [Shigella dysenteriae]	Shigella dysenteriae	55.1	55.1	0.14	4e-07	100	25	EFP7035765.1
MULTISPECIES: colibactin self-protection protein ClbS [Enterobacterales]	Enterobacterales	348	348	1	4e-121	99.41	170	WP_004175305.1
colibactin self-protection protein ClbS [Escherichia coli]	Escherichia coli	348	348	1	4e-121	99.41	170	EFN6876021.1
TPA: colibactin self-protection protein ClbS [Escherichia coli]	Escherichia coli	348	348	1	4e-121	99.41	170	HAH5495378.1
colibactin self-protection protein ClbS [Escherichia coli]	Escherichia coli	348	348	1	5e-121	99.41	170	EHM7426256.1
MULTISPECIES: colibactin self-protection protein ClbS [Enterobacteriaceae]	Enterobacteriaceae	348	348	1	6e-121	99.41	170	WP_000290499.1
TPA: colibactin self-protection protein ClbS [Escherichia coli]	Escherichia coli	348	348	1	6e-121	99.41	170	HAI2972131.1
colibactin self-protection protein ClbS [Escherichia coli]	Escherichia coli	348	348	1	6e-121	99.41	170	WP_000290497.1
colibactin self-protection protein ClbS [Escherichia coli]	Escherichia coli	348	348	1	6e-121	99.41	170	WP_137431999.1
ClbS/DfsB family four-helix bundle protein [Escherichia coli]	Escherichia coli	348	348	1	6e-121	99.41	170	WP_199203979.1
colibactin self-protection protein ClbS [Escherichia coli]	Escherichia coli	348	348	1	7e-121	99.41	170	WP_097429687.1
colibactin self-protection protein ClbS [Escherichia coli]	Escherichia coli	348	348	1	7e-121	99.41	170	EGE6966051.1
TPA: colibactin self-protection protein ClbS [Escherichia coli]	Escherichia coli	347	347	1	9e-121	99.41	170	HAX8396841.1
colibactin self-protection protein ClbS [Escherichia coli]	Escherichia coli	347	347	1	9e-121	99.41	170	WP_094259704.1
colibactin self-protection protein ClbS [Shigella sonnei]	Shigella sonnei	347	347	1	1e-120	99.41	170	WP_024249795.1
colibactin self-protection protein ClbS [Escherichia coli]	Escherichia coli	347	347	1	1e-120	99.41	170	EFH7546168.1
colibactin self-protection protein ClbS [Escherichia coli]	Escherichia coli	347	347	1	2e-120	99.41	170	WP_193824198.1
TPA: colibactin self-protection protein ClbS [Escherichia coli]	Escherichia coli	347	347	1	2e-120	99.41	170	HAJ5832648.1
colibactin self-protection protein ClbS [Escherichia coli]	Escherichia coli	346	346	1	3e-120	99.41	170	EEZ9073181.1
colibactin self-protection protein ClbS [Escherichia coli]	Escherichia coli	346	346	1	3e-120	99.41	170	WP_113262300.1
colibactin self-protection protein ClbS [Escherichia coli]	Escherichia coli	345	345	1	5e-120	99.41	170	WP_001519875.1
colibactin self-protection protein ClbS [Escherichia coli]	Escherichia coli	329	329	0.94	1e-113	99.38	160	WP_077787182.1
colibactin self-protection protein ClbS [Escherichia coli]	Escherichia coli	324	324	0.92	1e-111	99.36	157	WP_147712122.1
TPA: colibactin self-protection protein ClbS [Escherichia coli]	Escherichia coli	292	292	0.84	4e-99	99.3	143	HBE3171000.1
colibactin self-protection protein ClbS [Escherichia coli]	Escherichia coli	291	291	0.82	8e-99	99.29	140	EFB6453952.1
colibactin self-protection protein ClbS [Shigella flexneri]	Shigella flexneri	291	291	0.82	8e-99	99.29	140	EFW3514873.1
colibactin self-protection protein ClbS [Klebsiella pneumoniae]	Klebsiella pneumoniae	282	282	0.79	3e-95	99.26	135	WP_114137351.1
hypothetical protein HmCmsJML291_00096 [Escherichia coli]	Escherichia coli	278	278	0.78	1e-93	99.25	133	GDE58488.1
colibactin self-protection protein ClbS [Klebsiella pneumoniae]	Klebsiella pneumoniae	266	266	0.75	3e-89	99.22	128	PVW55318.1
colibactin self-protection protein ClbS [Klebsiella pneumoniae]	Klebsiella pneumoniae	222	222	0.64	4e-72	99.08	109	MBT1582278.1
hypothetical protein A79E_1679 [Klebsiella pneumoniae subsp. pneumoniae 1084]	Klebsiella pneumoniae subsp. pneumoniae 1084	227	227	0.63	7e-74	99.07	108	AFQ65021.1
MULTISPECIES: colibactin self-protection protein ClbS [Enterobacteriaceae]	Enterobacteriaceae	348	348	1	7e-121	98.82	170	WP_020801806.1
colibactin self-protection protein ClbS [Klebsiella pneumoniae]	Klebsiella pneumoniae	347	347	1	1e-120	98.82	170	WP_101170055.1
colibactin self-protection protein ClbS [Klebsiella pneumoniae]	Klebsiella pneumoniae	347	347	1	2e-120	98.82	170	MBM0015507.1
colibactin self-protection protein ClbS [Escherichia coli]	Escherichia coli	345	345	1	1e-119	98.82	170	WP_107182764.1
colibactin self-protection protein ClbS [Klebsiella pneumoniae]	Klebsiella pneumoniae	176	176	0.5	3e-54	98.82	85	PVW73377.1
ClbS/DfsB family four-helix bundle protein [Klebsiella pneumoniae]	Klebsiella pneumoniae	323	323	0.92	3e-111	98.73	157	WP_213509752.1
colibactin self-protection protein ClbS [Klebsiella pneumoniae]	Klebsiella pneumoniae	346	346	1	4e-120	98.24	170	WP_048291536.1
colibactin self-protection protein ClbS [Klebsiella pneumoniae]	Klebsiella pneumoniae	345	345	1	9e-120	98.24	170	WP_085287869.1
colibactin self-protection protein ClbS [Klebsiella pneumoniae]	Klebsiella pneumoniae	344	344	1	2e-119	98.24	170	WP_087760380.1
colibactin self-protection protein ClbS [Klebsiella pneumoniae]	Klebsiella pneumoniae	330	330	0.94	8e-114	98.14	174	WP_050491804.1
colibactin self-protection protein ClbS [Klebsiella pneumoniae]	Klebsiella pneumoniae	328	328	0.94	4e-113	98.12	160	MBZ1815687.1
colibactin self-protection protein ClbS [Klebsiella pneumoniae]	Klebsiella pneumoniae	99.8	99.8	0.29	3e-24	98	50	PVW61582.1
ClbS/DfsB family four-helix bundle protein [Klebsiella pneumoniae]	Klebsiella pneumoniae	67.4	67.4	0.2	8e-12	97.06	34	WP_159224804.1
colibactin self-protection protein ClbS [Klebsiella pneumoniae]	Klebsiella pneumoniae	119	119	0.35	8e-32	96.67	60	RCK89228.1
colibactin self-protection protein ClbS [Klebsiella pneumoniae]	Klebsiella pneumoniae	342	342	1	2e-118	94.92	177	WP_085287734.1
colibactin self-protection protein ClbS [Escherichia coli]	Escherichia coli	328	328	1	4e-113	93.53	170	WP_050154086.1
colibactin self-protection protein ClbS [Escherichia coli]	Escherichia coli	328	328	1	4e-113	93.53	170	WP_148897267.1
colibactin self-protection protein ClbS [Erwinia oleae]	Erwinia oleae	327	327	0.98	8e-113	93.45	170	WP_034950721.1
colibactin self-protection protein ClbS [Escherichia coli]	Escherichia coli	301	301	0.91	1e-102	92.95	156	EFI6282323.1
colibactin self-protection protein ClbS [Klebsiella michiganensis]	Klebsiella michiganensis	325	325	0.98	5e-112	92.86	170	WP_134897746.1
colibactin self-protection protein ClbS [Escherichia coli]	Escherichia coli	258	258	0.78	1e-85	92.48	133	EFE7174616.1
colibactin self-protection protein ClbS [Serratia marcescens]	Serratia marcescens	309	309	0.99	2e-105	86.98	170	WP_073532144.1
ClbS/DfsB family four-helix bundle protein [Klebsiella pneumoniae]	Klebsiella pneumoniae	170	170	0.57	2e-51	83.67	98	WP_085287892.1
Uncharacterized conserved protein [Escherichia coli]	Escherichia coli	112	112	0.38	3e-29	83.08	65	CAD5789208.1
colibactin self-protection protein ClbS [Mixta theicola]	Mixta theicola	292	292	0.99	8e-99	80.47	170	WP_103060785.1	●	Plant (tea leaves)
colibactin self-protection protein ClbS [Samsonia erythrinae]	Samsonia erythrinae	286	286	0.97	2e-96	80.12	170	WP_132453050.1	●	Plant (bark)
ClbS/DfsB family four-helix bundle protein [Brenneria sp. L3-3C-1]	Brenneria sp. L3-3C-1	83.2	83.2	0.28	1e-17	75	57	WP_199377196.1
TPA: ClbS/DfsB family four-helix bundle protein [Escherichia coli]	Escherichia coli	61.6	61.6	0.22	1e-09	73.68	46	HAI2410070.1
ClbS/DfsB family four-helix bundle protein [Escherichia coli]	Escherichia coli	53.1	53.1	0.18	2e-06	71.88	39	EGJ1654484.1
ClbS/DfsB family four-helix bundle protein [Escherichia coli]	Escherichia coli	58.9	58.9	0.2	2e-08	71.43	50	WP_136503673.1
ClbS/DfsB family four-helix bundle protein [Escherichia coli]	Escherichia coli	58.5	58.5	0.2	2e-08	71.43	42	WP_136503558.1
Protein of unknown function (DUF1706) [Snodgrassella alvi SCGC AB-598-P14]	Snodgrassella alvi SCGC AB-598-P14	79	79	0.28	5e-16	70.83	67	KES12146.1
ClbS/DfsB family four-helix bundle protein [Serratia ureilytica]	Serratia ureilytica	244	244	0.97	6e-80	70.48	175	WP_206358423.1
ClbS/DfsB family four-helix bundle protein [Escherichia coli]	Escherichia coli	53.9	53.9	0.19	1e-06	69.7	40	NPR59415.1
Protein of unknown function (DUF1706) [Snodgrassella alvi SCGC AB-598-P14]	Snodgrassella alvi SCGC AB-598-P14	72.8	72.8	0.27	8e-14	69.57	46	KES09456.1
ClbS/DfsB family four-helix bundle protein [Gibbsiella quercinecans]	Gibbsiella quercinecans	250	250	0.98	3e-82	69.46	171	WP_121555006.1
ClbS/DfsB family four-helix bundle protein [Gibbsiella quercinecans]	Gibbsiella quercinecans	248	248	0.97	2e-81	69.28	171	WP_095844971.1	●	Plant (oak trees)
ClbS/DfsB family four-helix bundle protein [Snodgrassella alvi]	Snodgrassella alvi	233	233	0.99	2e-75	68.05	170	WP_100113543.1
Protein of unknown function (DUF1706) [Snodgrassella alvi SCGC AB-598-P14]	Snodgrassella alvi SCGC AB-598-P14	81.3	81.3	0.31	7e-17	67.92	62	KES09424.1
ClbS/DfsB family four-helix bundle protein [Acinetobacter sp. Colony158]	Acinetobacter sp. Colony158	57	57	0.21	1e-07	67.57	48	WP_218665788.1
ClbS/DfsB family four-helix bundle protein [Escherichia coli]	Escherichia coli	63.2	63.2	0.23	5e-10	67.5	51	WP_181208321.1
ClbS/DfsB family four-helix bundle protein [Snodgrassella alvi]	Snodgrassella alvi	230	230	0.99	2e-74	67.46	170	WP_100090464.1	●	Bee gut
ClbS/DfsB family four-helix bundle protein [Snodgrassella alvi]	Snodgrassella alvi	230	230	0.97	2e-74	66.87	170	WP_100137137.1
Protein of unknown function (DUF1706) [Snodgrassella alvi SCGC AB-598-J21]	Snodgrassella alvi SCGC AB-598-J21	164	164	0.65	9e-49	66.67	126	KEQ01741.1
MULTISPECIES: ClbS/DfsB family four-helix bundle protein [unclassified Snodgrassella]	unclassified Snodgrassella	246	246	1	1e-80	66.47	170	WP_198210756.1
MULTISPECIES: ClbS/DfsB family four-helix bundle protein [Snodgrassella]	Snodgrassella	246	246	1	2e-80	66.47	170	WP_084551719.1
MULTISPECIES: ClbS/DfsB family four-helix bundle protein [Snodgrassella]	Snodgrassella	246	246	1	2e-80	66.47	170	WP_100116985.1
ClbS/DfsB family four-helix bundle protein [Snodgrassella sp. M0351]	Snodgrassella sp. M0351	245	245	1	3e-80	66.47	170	WP_198186395.1
hypothetical protein SASC598J21_007450 [Snodgrassella alvi SCGC AB-598-J21]	Snodgrassella alvi SCGC AB-598-J21	245	245	1	5e-80	66.47	178	KEQ01476.1
MULTISPECIES: ClbS/DfsB family four-helix bundle protein [Snodgrassella]	Snodgrassella	231	231	0.99	1e-74	66.27	170	WP_093092587.1
ClbS/DfsB family four-helix bundle protein [Aeromonas salmonicida]	Aeromonas salmonicida	126	126	0.55	3e-34	65.96	100	WP_212541155.1
ClbS/DfsB family four-helix bundle protein [Snodgrassella alvi]	Snodgrassella alvi	244	244	1	1e-79	65.88	170	WP_100125725.1
MULTISPECIES: ClbS/DfsB family four-helix bundle protein [Snodgrassella]	Snodgrassella	244	244	1	1e-79	65.88	170	WP_025331471.1
ClbS/DfsB family four-helix bundle protein [Snodgrassella alvi]	Snodgrassella alvi	244	244	1	1e-79	65.88	170	WP_084552654.1
ClbS/DfsB family four-helix bundle protein [Snodgrassella alvi]	Snodgrassella alvi	243	243	1	1e-79	65.88	174	WP_100126585.1
ClbS/DfsB family four-helix bundle protein [Snodgrassella alvi]	Snodgrassella alvi	242	242	1	5e-79	65.88	170	WP_084563461.1
MULTISPECIES: ClbS/DfsB family four-helix bundle protein [unclassified Snodgrassella]	unclassified Snodgrassella	240	240	1	3e-78	65.88	170	WP_198218587.1
ClbS/DfsB family four-helix bundle protein [Snodgrassella sp. W8132]	Snodgrassella sp. W8132	240	240	1	3e-78	65.88	170	WP_198208691.1
ClbS/DfsB family four-helix bundle protein [Snodgrassella alvi]	Snodgrassella alvi	200	200	0.85	9e-63	65.75	146	WP_100155282.1
ClbS/DfsB family four-helix bundle protein [Acinetobacter puyangensis]	Acinetobacter puyangensis	222	222	0.95	5e-71	65.43	174	WP_097078838.1
ClbS/DfsB family four-helix bundle protein [Snodgrassella alvi]	Snodgrassella alvi	243	243	1	2e-79	65.29	170	WP_084565288.1
ClbS/DfsB family four-helix bundle protein [Brenneria sp. hezel4-2-4]	Brenneria sp. hezel4-2-4	225	225	0.94	3e-72	65.22	168	WP_172287562.1
ClbS/DfsB family four-helix bundle protein [Snodgrassella sp. ESL0253]	Snodgrassella sp. ESL0253	226	226	0.99	1e-72	65.09	170	WP_174828242.1
colibactin self-protection protein ClbS [Gilliamella apicola]	Gilliamella apicola	236	236	0.98	1e-76	64.88	170	WP_075508764.1
ClbS/DfsB family four-helix bundle protein [Snodgrassella sp. ESL0324]	Snodgrassella sp. ESL0324	238	238	1	2e-77	64.71	170	WP_174832260.1
colibactin self-protection protein ClbS [Frischella perrara]	Frischella perrara	236	236	0.99	1e-76	64.5	170	WP_110443084.1
TPA: hypothetical protein [Sphingobacterium sp.]	Sphingobacterium sp.	64.3	64.3	0.26	1e-10	64.44	49	HAE68662.1
hypothetical protein ECDEC14B_2484 [Escherichia coli DEC14B]	Escherichia coli DEC14B	64.3	64.3	0.26	2e-10	64.44	54	EHX80552.1
ClbS/DfsB family four-helix bundle protein [Klebsiella pneumoniae]	Klebsiella pneumoniae	64.3	64.3	0.26	2e-10	64.44	53	WP_128973374.1
Protein of unknown function (DUF1706) [Snodgrassella alvi SCGC AB-598-J21]	Snodgrassella alvi SCGC AB-598-J21	102	102	0.41	1e-21	64.29	652	KEQ01619.1
ClbS/DfsB family four-helix bundle protein [Citrobacter sp. BDA59-3]	Citrobacter sp. BDA59-3	227	227	1	5e-73	64.12	171	WP_193796313.1
Protein of unknown function (DUF1706) [Snodgrassella alvi SCGC AB-598-O11]	Snodgrassella alvi SCGC AB-598-O11	162	162	0.68	5e-48	64.1	126	KES11467.1
colibactin self-protection protein ClbS [Frischella perrara]	Frischella perrara	234	234	0.99	9e-76	63.91	170	WP_039103908.1	●	Bee gut
ClbS/DfsB family four-helix bundle protein [Citromicrobium sp.]	Citromicrobium sp.	70.1	70.1	0.27	5e-12	63.83	113	MBL4792663.1
ClbS/DfsB family four-helix bundle protein [Klebsiella pneumoniae]	Klebsiella pneumoniae	65.5	65.5	0.27	7e-11	63.83	54	WP_211579782.1
colibactin self-protection protein ClbS [Gilliamella apicola]	Gilliamella apicola	235	235	0.98	3e-76	63.69	170	WP_065586275.1
hypothetical protein PSM7751_02686 [Pseudooceanicola marinus]	Pseudooceanicola marinus	161	161	0.71	1e-47	63.64	122	SLN54992.1
ClbS/DfsB family four-helix bundle protein [Klebsiella pneumoniae]	Klebsiella pneumoniae	63.9	63.9	0.25	3e-10	63.64	51	WP_146704404.1
ClbS/DfsB family four-helix bundle protein [Pectobacterium brasiliense]	Pectobacterium brasiliense	223	223	0.94	2e-71	63.35	171	WP_039558759.1
colibactin self-protection protein ClbS [Snodgrassella alvi]	Snodgrassella alvi	232	232	0.99	3e-75	63.31	170	WP_100100088.1
ClbS/DfsB family four-helix bundle protein [Metakosakonia massiliensis]	Metakosakonia massiliensis	232	232	0.99	4e-75	63.31	169	WP_044180601.1
colibactin self-protection protein ClbS [Snodgrassella alvi]	Snodgrassella alvi	231	231	0.99	1e-74	63.31	170	WP_100153272.1
ClbS/DfsB family four-helix bundle protein [Acinetobacter populi]	Acinetobacter populi	214	214	0.95	6e-68	62.96	174	WP_087620880.1
ClbS/DfsB family four-helix bundle protein [Enterobacteriaceae bacterium]	Enterobacteriaceae bacterium	223	223	1	1e-71	62.94	171	MBS6741063.1
ClbS/DfsB family four-helix bundle protein [Phytobacter diazotrophicus]	Phytobacter diazotrophicus	223	223	1	2e-71	62.94	171	WP_169040060.1
MULTISPECIES: ClbS/DfsB family four-helix bundle protein [Enterobacteriaceae]	Enterobacteriaceae	223	223	1	3e-71	62.94	171	WP_039077708.1
ClbS/DfsB family four-helix bundle protein [Salmonella enterica subsp. enterica serovar Kentucky]	Salmonella enterica subsp. enterica serovar Kentucky	70.5	70.5	0.3	8e-13	62.75	60	MBJ3899724.1
ClbS/DfsB family four-helix bundle protein [Pectobacterium brasiliense]	Pectobacterium brasiliense	224	224	0.94	7e-72	62.73	168	WP_205567580.1
hypothetical protein BGI37_01145 [Snodgrassella alvi]	Snodgrassella alvi	230	230	0.99	2e-74	62.72	170	PIT28221.1
hypothetical protein PUATCC27989T_00169 [Phytobacter ursingii]	Phytobacter ursingii	224	224	0.99	7e-72	62.72	171	VTP12376.1
MULTISPECIES: ClbS/DfsB family four-helix bundle protein [Enterobacteriaceae]	Enterobacteriaceae	223	223	0.99	2e-71	62.72	171	WP_047369175.1
TPA: ClbS/DfsB family four-helix bundle protein [Kluyvera intestini]	[Kluyvera] intestini	223	223	0.99	2e-71	62.72	171	PWF54517.1	●	Human
ClbS/DfsB family four-helix bundle protein [Kluyvera intermedia]	Kluyvera intermedia	223	223	0.99	2e-71	62.72	171	WP_085006800.1
ClbS/DfsB family four-helix bundle protein [Pectobacterium punjabense]	Pectobacterium punjabense	223	223	0.97	1e-71	62.65	168	WP_205542501.1
ClbS/DfsB family four-helix bundle protein [Pectobacterium carotovorum]	Pectobacterium carotovorum	223	223	0.97	2e-71	62.65	174	WP_194430228.1
ClbS/DfsB family four-helix bundle protein [Pectobacterium aroidearum]	Pectobacterium aroidearum	223	223	0.97	3e-71	62.65	174	WP_181846812.1
ClbS/DfsB family four-helix bundle protein [Metakosakonia sp.]	Metakosakonia sp.	224	224	1	5e-72	62.35	171	MBV8872305.1	●	Human
ClbS/DfsB family four-helix bundle protein [Phytobacter sp. SCO41]	Phytobacter sp. SCO41	223	223	1	1e-71	62.35	171	WP_108702292.1
hypothetical protein DFO55_1339 [Grimontella sp. AG753]	Grimontella sp. AG753	222	222	1	6e-71	62.35	171	PXW49816.1
Protein of unknown function (DUF1706) [Snodgrassella alvi SCGC AB-598-P14]	Snodgrassella alvi SCGC AB-598-P14	60.8	60.8	0.26	4e-09	62.22	46	KES10786.1
TPA: ClbS/DfsB family four-helix bundle protein [Kluyvera intermedia]	Kluyvera intermedia	222	222	0.99	5e-71	62.13	171	HAU8267048.1
ClbS/DfsB family four-helix bundle protein [Pectobacterium versatile]	Pectobacterium versatile	218	218	0.94	2e-69	62.11	168	WP_211045786.1
ClbS/DfsB family four-helix bundle protein [Pectobacterium brasiliense]	Pectobacterium brasiliense	226	226	0.97	9e-73	62.05	168	WP_205604951.1
ClbS/DfsB family four-helix bundle protein [Pectobacterium brasiliense]	Pectobacterium brasiliense	225	225	0.97	2e-72	62.05	168	WP_205591381.1
ClbS/DfsB family four-helix bundle protein [Pectobacterium carotovorum]	Pectobacterium carotovorum	225	225	0.97	2e-72	62.05	168	WP_014915492.1
ClbS/DfsB family four-helix bundle protein [Pectobacterium brasiliense]	Pectobacterium brasiliense	225	225	0.97	2e-72	62.05	168	WP_104209386.1
ClbS/DfsB family four-helix bundle protein [Pectobacterium brasiliense]	Pectobacterium brasiliense	225	225	0.97	3e-72	62.05	168	WP_039554223.1
ClbS/DfsB family four-helix bundle protein [Pectobacterium brasiliense]	Pectobacterium brasiliense	224	224	0.97	5e-72	62.05	173	WP_039286378.1
ClbS/DfsB family four-helix bundle protein [Pectobacterium brasiliense]	Pectobacterium brasiliense	224	224	0.97	8e-72	62.05	168	WP_039511906.1
ClbS/DfsB family four-helix bundle protein [Pectobacterium brasiliense]	Pectobacterium brasiliense	223	223	0.97	1e-71	62.05	168	WP_205530863.1
ClbS/DfsB family four-helix bundle protein [Pectobacterium versatile]	Pectobacterium versatile	223	223	0.97	2e-71	62.05	168	WP_109225738.1
ClbS/DfsB family four-helix bundle protein [Pectobacterium versatile]	Pectobacterium versatile	223	223	0.97	2e-71	62.05	168	WP_130621589.1
ClbS/DfsB family four-helix bundle protein [Pectobacterium versatile]	Pectobacterium versatile	223	223	0.97	2e-71	62.05	168	WP_180745331.1
ClbS/DfsB family four-helix bundle protein [Pectobacterium carotovorum]	Pectobacterium carotovorum	222	222	0.97	3e-71	62.05	168	WP_039544976.1
ClbS/DfsB family four-helix bundle protein [Pectobacterium punjabense]	Pectobacterium punjabense	222	222	0.97	5e-71	62.05	168	WP_215483009.1
MULTISPECIES: ClbS/DfsB family four-helix bundle protein [Pectobacterium]	Pectobacterium	221	221	0.97	7e-71	62.05	165	WP_119871307.1
ClbS/DfsB family four-helix bundle protein [Pectobacterium parmentieri]	Pectobacterium parmentieri	206	206	0.97	1e-64	62.05	168	WP_033071562.1
ClbS/DfsB family four-helix bundle protein [Salmonella enterica]	Salmonella enterica	68.9	68.9	0.29	4e-12	62	57	WP_119049701.1
ClbS/DfsB family four-helix bundle protein [Pectobacterium brasiliense]	Pectobacterium brasiliense	225	225	0.98	2e-72	61.68	168	WP_039519672.1
ClbS/DfsB family four-helix bundle protein [Rhizobium sp. KVB221]	Rhizobium sp. KVB221	206	206	0.98	2e-64	61.68	175	WP_201658008.1
hypothetical protein C2U51_23580 [Enterobacteriaceae bacterium ENNIH1]	Enterobacteriaceae bacterium ENNIH1	223	223	0.99	1e-71	61.54	171	AUV03710.1
ClbS/DfsB family four-helix bundle protein [Pectobacterium carotovorum]	Pectobacterium carotovorum	225	225	0.97	3e-72	61.45	168	WP_094370143.1
ClbS/DfsB family four-helix bundle protein [Pectobacterium brasiliense]	Pectobacterium brasiliense	224	224	0.97	4e-72	61.45	168	WP_039529270.1
ClbS/DfsB family four-helix bundle protein [Pectobacterium brasiliense]	Pectobacterium brasiliense	224	224	0.97	6e-72	61.45	168	WP_039314855.1
ClbS/DfsB family four-helix bundle protein [Pectobacterium carotovorum]	Pectobacterium carotovorum	224	224	0.97	6e-72	61.45	168	WP_119874047.1
ClbS/DfsB family four-helix bundle protein [Pectobacterium brasiliense]	Pectobacterium brasiliense	224	224	0.97	6e-72	61.45	168	WP_040043253.1
ClbS/DfsB family four-helix bundle protein [Pectobacterium brasiliense]	Pectobacterium brasiliense	223	223	0.97	1e-71	61.45	168	WP_205592872.1
ClbS/DfsB family four-helix bundle protein [Pectobacterium polaris]	Pectobacterium polaris	223	223	0.97	1e-71	61.45	168	WP_205556053.1
ClbS/DfsB family four-helix bundle protein [Pectobacterium peruviense]	Pectobacterium peruviense	223	223	0.97	1e-71	61.45	168	WP_113628091.1
ClbS/DfsB family four-helix bundle protein [Pectobacterium brasiliense]	Pectobacterium brasiliense	223	223	0.97	1e-71	61.45	168	WP_010286347.1
ClbS/DfsB family four-helix bundle protein [Pectobacterium brasiliense]	Pectobacterium brasiliense	223	223	0.97	1e-71	61.45	168	WP_040035926.1
ClbS/DfsB family four-helix bundle protein [Pectobacterium polaris]	Pectobacterium polaris	223	223	0.97	1e-71	61.45	168	WP_205550313.1
ClbS/DfsB family four-helix bundle protein [Pectobacterium carotovorum]	Pectobacterium carotovorum	223	223	0.97	2e-71	61.45	168	WP_010295625.1
ClbS/DfsB family four-helix bundle protein [Pectobacterium brasiliense]	Pectobacterium brasiliense	223	223	0.97	2e-71	61.45	168	WP_048256906.1
ClbS/DfsB family four-helix bundle protein [Pectobacterium brasiliense]	Pectobacterium brasiliense	223	223	0.97	2e-71	61.45	168	WP_052901998.1
ClbS/DfsB family four-helix bundle protein [Pectobacterium brasiliense]	Pectobacterium brasiliense	223	223	0.97	2e-71	61.45	168	WP_180789265.1
hypothetical protein SAMN05444147_101442 [Pectobacterium carotovorum]	Pectobacterium carotovorum	223	223	0.97	2e-71	61.45	169	SHG11119.1
ClbS/DfsB family four-helix bundle protein [Pectobacterium carotovorum]	Pectobacterium carotovorum	223	223	0.97	2e-71	61.45	168	WP_039473371.1
ClbS/DfsB family four-helix bundle protein [Pectobacterium brasiliense]	Pectobacterium brasiliense	223	223	0.97	2e-71	61.45	168	WP_100016830.1
ClbS/DfsB family four-helix bundle protein [Pectobacterium brasiliense]	Pectobacterium brasiliense	222	222	0.97	3e-71	61.45	168	WP_039501067.1
ClbS/DfsB family four-helix bundle protein [Pectobacterium carotovorum]	Pectobacterium carotovorum	222	222	0.97	3e-71	61.45	168	WP_110163287.1
ClbS/DfsB family four-helix bundle protein [Pectobacterium aquaticum]	Pectobacterium aquaticum	222	222	0.97	4e-71	61.45	168	WP_116186369.1
MULTISPECIES: ClbS/DfsB family four-helix bundle protein [Pectobacterium]	Pectobacterium	222	222	0.97	4e-71	61.45	168	WP_116237950.1
ClbS/DfsB family four-helix bundle protein [Pectobacterium peruviense]	Pectobacterium peruviense	222	222	0.97	5e-71	61.45	168	WP_048260024.1
ClbS/DfsB family four-helix bundle protein [Pectobacterium carotovorum]	Pectobacterium carotovorum	222	222	0.97	5e-71	61.45	168	WP_040031785.1
ClbS/DfsB family four-helix bundle protein [Pectobacterium brasiliense]	Pectobacterium brasiliense	222	222	0.97	5e-71	61.45	168	WP_039279677.1
ClbS/DfsB family four-helix bundle protein [Pectobacterium polaris]	Pectobacterium polaris	222	222	0.97	5e-71	61.45	168	WP_174871559.1
ClbS/DfsB family four-helix bundle protein [Pectobacterium carotovorum]	Pectobacterium carotovorum	222	222	0.97	5e-71	61.45	168	WP_180780958.1
ClbS/DfsB family four-helix bundle protein [Pectobacterium aquaticum]	Pectobacterium aquaticum	221	221	0.97	7e-71	61.45	168	WP_102116492.1
ClbS/DfsB family four-helix bundle protein [Pectobacterium carotovorum]	Pectobacterium carotovorum	221	221	0.97	1e-70	61.45	174	WP_015840374.1
ClbS/DfsB family four-helix bundle protein [Pectobacterium versatile]	Pectobacterium versatile	221	221	0.97	1e-70	61.45	168	WP_130633587.1
ClbS/DfsB family four-helix bundle protein [Pectobacterium versatile]	Pectobacterium versatile	221	221	0.97	1e-70	61.45	168	WP_103860638.1
ClbS/DfsB family four-helix bundle protein [Pectobacterium aroidearum]	Pectobacterium aroidearum	221	221	0.97	1e-70	61.45	168	WP_182100236.1
ClbS/DfsB family four-helix bundle protein [Pectobacterium brasiliense]	Pectobacterium brasiliense	221	221	0.97	1e-70	61.45	168	WP_039518286.1
ClbS/DfsB family four-helix bundle protein [Pectobacterium carotovorum]	Pectobacterium carotovorum	220	220	0.97	2e-70	61.45	168	WP_138255108.1
ClbS/DfsB family four-helix bundle protein [Pectobacterium punjabense]	Pectobacterium punjabense	219	219	0.97	8e-70	61.45	168	WP_107169565.1
ClbS/DfsB family four-helix bundle protein [Pectobacterium atrosepticum]	Pectobacterium atrosepticum	205	205	0.97	2e-64	61.45	168	WP_011093723.1
ClbS/DfsB family four-helix bundle protein [Pectobacterium parmentieri]	Pectobacterium parmentieri	203	203	0.97	1e-63	61.45	168	WP_015730562.1
ClbS/DfsB family four-helix bundle protein [Pectobacterium parmentieri]	Pectobacterium parmentieri	203	203	0.97	1e-63	61.45	168	WP_014700121.1
ClbS/DfsB family four-helix bundle protein [Pectobacterium parmentieri]	Pectobacterium parmentieri	202	202	0.97	2e-63	61.45	168	WP_161545587.1
ClbS/DfsB family four-helix bundle protein [Pectobacterium wasabiae]	Pectobacterium wasabiae	201	201	0.97	1e-62	61.45	168	WP_005974279.1
ClbS/DfsB family four-helix bundle protein [Escherichia coli]	Escherichia coli	66.6	66.6	0.28	3e-11	61.22	56	WP_126654846.1
ClbS/DfsB family four-helix bundle protein [Pectobacterium carotovorum]	Pectobacterium carotovorum	222	222	0.98	4e-71	61.08	168	WP_094433405.1
ClbS/DfsB family four-helix bundle protein [Pectobacterium brasiliense]	Pectobacterium brasiliense	221	221	0.98	8e-71	61.08	168	WP_205554146.1
ClbS/DfsB family four-helix bundle protein [Halomonas sp. FME1]	Halomonas sp. FME1	207	207	0.98	3e-65	61.08	173	WP_192536319.1
ClbS/DfsB family four-helix bundle protein [Cupriavidus malaysiensis]	Cupriavidus malaysiensis	203	203	0.98	1e-63	61.08	168	WP_071071173.1
Protein of unknown function (DUF1706) [Snodgrassella alvi SCGC AB-598-P14]	Snodgrassella alvi SCGC AB-598-P14	108	108	0.45	3e-27	61.04	95	KES10697.1
DfsB family protein [Escherichia coli]	Escherichia coli	221	221	0.99	6e-71	60.95	171	RDT54801.1
ClbS/DfsB family four-helix bundle protein [Pectobacterium brasiliense]	Pectobacterium brasiliense	224	224	0.97	8e-72	60.84	168	WP_205563677.1
ClbS/DfsB family four-helix bundle protein [Pectobacterium polaris]	Pectobacterium polaris	223	223	0.97	3e-71	60.84	168	WP_119889309.1
ClbS/DfsB family four-helix bundle protein [Pectobacterium brasiliense]	Pectobacterium brasiliense	222	222	0.97	3e-71	60.84	168	QHQ21921.1
ClbS/DfsB family four-helix bundle protein [Pectobacterium brasiliense]	Pectobacterium brasiliense	222	222	0.97	4e-71	60.84	168	WP_039468016.1
ClbS/DfsB family four-helix bundle protein [Pectobacterium brasiliense]	Pectobacterium brasiliense	222	222	0.97	4e-71	60.84	168	WP_205561024.1
ClbS/DfsB family four-helix bundle protein [Pectobacterium brasiliense]	Pectobacterium brasiliense	222	222	0.97	5e-71	60.84	168	WP_205566050.1
ClbS/DfsB family four-helix bundle protein [Pectobacterium brasiliense]	Pectobacterium brasiliense	221	221	0.97	6e-71	60.84	168	WP_039550513.1
ClbS/DfsB family four-helix bundle protein [Pectobacterium polaris]	Pectobacterium polaris	221	221	0.97	7e-71	60.84	168	WP_095699544.1
ClbS/DfsB family four-helix bundle protein [Pectobacterium brasiliense]	Pectobacterium brasiliense	221	221	0.97	9e-71	60.84	168	WP_203449014.1
ClbS/DfsB family four-helix bundle protein [Pectobacterium versatile]	Pectobacterium versatile	221	221	0.97	9e-71	60.84	168	QQK73930.1
ClbS/DfsB family four-helix bundle protein [Pectobacterium brasiliense]	Pectobacterium brasiliense	221	221	0.97	1e-70	60.84	168	WP_039496731.1
ClbS/DfsB family four-helix bundle protein [Pectobacterium versatile]	Pectobacterium versatile	221	221	0.97	1e-70	60.84	168	WP_103940696.1
ClbS/DfsB family four-helix bundle protein [Pectobacterium carotovorum]	Pectobacterium carotovorum	221	221	0.97	2e-70	60.84	168	WP_119881535.1
ClbS/DfsB family four-helix bundle protein [Pectobacterium versatile]	Pectobacterium versatile	220	220	0.97	2e-70	60.84	168	WP_107333706.1
ClbS/DfsB family four-helix bundle protein [Pectobacterium carotovorum]	Pectobacterium carotovorum	220	220	0.97	2e-70	60.84	168	WP_198999007.1
ClbS/DfsB family four-helix bundle protein [Pectobacterium carotovorum]	Pectobacterium carotovorum	220	220	0.97	3e-70	60.84	168	WP_180781776.1
ClbS/DfsB family four-helix bundle protein [Pectobacterium aroidearum]	Pectobacterium aroidearum	219	219	0.97	4e-70	60.84	174	WP_180779000.1
ClbS/DfsB family four-helix bundle protein [Pectobacterium brasiliense]	Pectobacterium brasiliense	219	219	0.97	5e-70	60.84	168	WP_205568332.1
ClbS/DfsB family four-helix bundle protein [Pectobacterium brasiliense]	Pectobacterium brasiliense	219	219	0.97	6e-70	60.84	168	WP_104212160.1
ClbS/DfsB family four-helix bundle protein [Pectobacterium polonicum]	Pectobacterium polonicum	218	218	0.97	1e-69	60.84	168	WP_137739931.1
ClbS/DfsB family four-helix bundle protein [Pectobacterium polaris]	Pectobacterium polaris	218	218	0.97	2e-69	60.84	168	WP_219681413.1
ClbS/DfsB family four-helix bundle protein [Pectobacterium carotovorum]	Pectobacterium carotovorum	218	218	0.97	2e-69	60.84	168	WP_201878314.1
ClbS/DfsB family four-helix bundle protein [Paracoccus pantotrophus]	Paracoccus pantotrophus	209	209	0.97	3e-66	60.84	172	WP_147427864.1
ClbS/DfsB family four-helix bundle protein [Pectobacterium betavasculorum]	Pectobacterium betavasculorum	203	203	0.97	1e-63	60.84	168	WP_039299691.1
ClbS/DfsB family four-helix bundle protein [Pectobacterium betavasculorum]	Pectobacterium betavasculorum	202	202	0.97	3e-63	60.84	168	WP_039322874.1
TPA: ClbS/DfsB family four-helix bundle protein [Escherichia coli]	Escherichia coli	70.1	70.1	0.3	1e-12	60.78	60	HBA6732158.1
ClbS/DfsB family four-helix bundle protein [Salmonella enterica subsp. enterica]	Salmonella enterica subsp. enterica	70.1	70.1	0.3	1e-12	60.78	61	EAB8270417.1
ClbS/DfsB family four-helix bundle protein [Salmonella enterica subsp. enterica]	Salmonella enterica subsp. enterica	69.7	69.7	0.3	2e-12	60.78	58	MKC68060.1
ClbS/DfsB family four-helix bundle protein [Pseudomonas aeruginosa]	Pseudomonas aeruginosa	206	206	0.95	9e-65	60.74	164	WP_058161447.1
ClbS/DfsB family four-helix bundle protein [Acinetobacter qingfengensis]	Acinetobacter qingfengensis	215	215	0.95	2e-68	60.49	171	WP_070070971.1
ClbS/DfsB family four-helix bundle protein [Pectobacterium brasiliense]	Pectobacterium brasiliense	221	221	0.98	7e-71	60.48	168	WP_205532883.1
ClbS/DfsB family four-helix bundle protein [Atlantibacter hermannii]	Atlantibacter hermannii	220	220	0.98	2e-70	60.48	172	WP_148051703.1
ClbS/DfsB family four-helix bundle protein [Atlantibacter hermannii]	Atlantibacter hermannii	220	220	0.98	3e-70	60.48	172	WP_043866623.1
TPA: hypothetical protein [Enterobacteriaceae bacterium]	Enterobacteriaceae bacterium	219	219	0.98	5e-70	60.48	172	HAP83280.1
MULTISPECIES: ClbS/DfsB family four-helix bundle protein [unclassified Cupriavidus]	unclassified Cupriavidus	199	199	0.98	3e-62	60.48	168	WP_071017151.1
ClbS/DfsB family four-helix bundle protein [Asaia bogorensis]	Asaia bogorensis	199	199	0.98	3e-62	60.48	173	WP_222546926.1
ClbS/DfsB family four-helix bundle protein [Pectobacterium versatile]	Pectobacterium versatile	216	216	0.96	1e-68	60.37	166	POY59956.1
ClbS/DfsB family four-helix bundle protein [Pectobacterium versatile]	Pectobacterium versatile	219	219	0.97	4e-70	60.24	168	WP_211023920.1
ClbS/DfsB family four-helix bundle protein [Pectobacterium polaris]	Pectobacterium polaris	219	219	0.97	5e-70	60.24	168	WP_174866325.1
ClbS/DfsB family four-helix bundle protein [Pectobacterium aroidearum]	Pectobacterium aroidearum	219	219	0.97	6e-70	60.24	176	WP_205946539.1
ClbS/DfsB family four-helix bundle protein [Pectobacterium polaris]	Pectobacterium polaris	218	218	0.97	1e-69	60.24	168	WP_174876893.1
ClbS/DfsB family four-helix bundle protein [Brenneria goodwinii]	Brenneria goodwinii	218	218	0.97	1e-69	60.24	174	WP_121589833.1
ClbS/DfsB family four-helix bundle protein [Pectobacterium aroidearum]	Pectobacterium aroidearum	218	218	0.97	2e-69	60.24	174	WP_181844931.1
ClbS/DfsB family four-helix bundle protein [Pectobacterium carotovorum]	Pectobacterium carotovorum	218	218	0.97	2e-69	60.24	168	WP_161510070.1
MULTISPECIES: ClbS/DfsB family four-helix bundle protein [Pectobacterium]	Pectobacterium	217	217	0.97	3e-69	60.24	168	WP_039487626.1
ClbS/DfsB family four-helix bundle protein [Pectobacterium polaris]	Pectobacterium polaris	217	217	0.97	3e-69	60.24	168	WP_109411070.1
ClbS/DfsB family four-helix bundle protein [Brenneria goodwinii]	Brenneria goodwinii	218	218	0.97	3e-69	60.24	174	WP_048638851.1
ClbS/DfsB family four-helix bundle protein [Pectobacterium polaris]	Pectobacterium polaris	217	217	0.97	5e-69	60.24	168	WP_161547173.1
ClbS/DfsB family four-helix bundle protein [Pectobacterium carotovorum]	Pectobacterium carotovorum	216	216	0.97	5e-69	60.24	168	WP_039531809.1
ClbS/DfsB family four-helix bundle protein [Pectobacterium sp. CFBP8739]	Pectobacterium sp. CFBP8739	216	216	0.97	1e-68	60.24	168	WP_180740937.1
ClbS/DfsB family four-helix bundle protein [Pectobacterium carotovorum]	Pectobacterium carotovorum	216	216	0.97	1e-68	60.24	168	WP_039539090.1
ClbS/DfsB family four-helix bundle protein [Enterobacter hormaechei]	Enterobacter hormaechei	103	103	0.48	2e-25	60.24	89	WP_146750499.1
ClbS/DfsB family four-helix bundle protein [Aeromonas salmonicida]	Aeromonas salmonicida	202	202	0.95	3e-63	60.12	171	WP_111588882.1
ClbS/DfsB family four-helix bundle protein [Pseudooceanicola marinus]	Pseudooceanicola marinus	201	201	0.95	1e-62	60.12	168	WP_085888724.1
MULTISPECIES: ClbS/DfsB family four-helix bundle protein [unclassified Enterobacter]	unclassified Enterobacter	214	214	0.98	5e-68	60.12	172	WP_123349970.1
hypothetical protein SAMN05216563_12048 [Phytobacter palmae]	Phytobacter palmae	214	214	0.98	9e-68	60.12	171	SFF29685.1
ClbS/DfsB family four-helix bundle protein [Rhizobium sp. CSW-27]	Rhizobium sp. CSW-27	198	198	0.98	8e-62	60.12	170	WP_215569675.1
hypothetical protein ECP03052937_2268 [Escherichia coli p0305293.7]	Escherichia coli p0305293.7	66.2	66.2	0.29	3e-11	60	50	ENH51788.1
ClbS/DfsB family four-helix bundle protein [Atlantibacter hermannii]	Atlantibacter hermannii	217	217	0.98	3e-69	59.88	172	WP_165431237.1
ClbS/DfsB family four-helix bundle protein [Atlantibacter hermannii]	Atlantibacter hermannii	217	217	0.98	4e-69	59.88	172	WP_002437753.1
ClbS/DfsB family four-helix bundle protein [Pectobacterium zantedeschiae]	Pectobacterium zantedeschiae	214	214	0.98	3e-68	59.88	168	WP_129708363.1
Uncharacterized conserved protein [Atlantibacter hermannii]	Atlantibacter hermannii	124	124	0.57	2e-33	59.79	109	VDZ74694.1
Hypothetical protein SCC1_2354 [Pectobacterium versatile]	Pectobacterium versatile	215	215	0.96	2e-68	59.76	166	ASN85785.1
ClbS/DfsB family four-helix bundle protein [Pectobacterium versatile]	Pectobacterium versatile	215	215	0.96	2e-68	59.76	166	POY48705.1
ClbS/DfsB family four-helix bundle protein [Pectobacterium polaris]	Pectobacterium polaris	215	215	0.97	2e-68	59.64	168	WP_174868416.1
ClbS/DfsB family four-helix bundle protein [Pectobacterium carotovorum]	Pectobacterium carotovorum	214	214	0.97	7e-68	59.64	168	WP_039505638.1
ClbS/DfsB family four-helix bundle protein [Pectobacterium zantedeschiae]	Pectobacterium zantedeschiae	213	213	0.97	1e-67	59.64	168	WP_129711518.1
ClbS/DfsB family four-helix bundle protein [Pectobacterium versatile]	Pectobacterium versatile	213	213	0.97	2e-67	59.64	168	WP_211007150.1
ClbS/DfsB family four-helix bundle protein [Pectobacterium carotovorum]	Pectobacterium carotovorum	213	213	0.97	2e-67	59.64	168	WP_188247141.1
ClbS/DfsB family four-helix bundle protein [Rhizobium sp. Root483D2]	Rhizobium sp. Root483D2	177	177	0.85	1e-53	59.59	145	WP_060637765.1
TPA: ClbS/DfsB family four-helix bundle protein [Escherichia coli]	Escherichia coli	114	114	0.52	2e-29	59.55	95	HAI4217384.1
ClbS/DfsB family four-helix bundle protein [Aeromonas salmonicida]	Aeromonas salmonicida	202	202	0.95	3e-63	59.51	171	WP_087756624.1
ClbS/DfsB family four-helix bundle protein [Aeromonas salmonicida]	Aeromonas salmonicida	200	200	0.95	2e-62	59.51	171	WP_096117965.1
TPA: ClbS/DfsB family four-helix bundle protein [Aeromonas hydrophila]	Aeromonas hydrophila	200	200	0.95	2e-62	59.51	171	HAU4888240.1
ClbS/DfsB family four-helix bundle protein [Aeromonas salmonicida]	Aeromonas salmonicida	199	199	0.95	3e-62	59.51	171	WP_113720829.1
ClbS/DfsB family four-helix bundle protein [Kosakonia oryzendophytica]	Kosakonia oryzendophytica	214	214	0.98	7e-68	59.28	172	WP_088236669.1
hypothetical protein ECP030529310_2194 [Escherichia coli p0305293.10]	Escherichia coli p0305293.10	63.5	63.5	0.28	3e-10	59.18	49	ENG31334.1
ClbS/DfsB family four-helix bundle protein [Superficieibacter electus]	Superficieibacter electus	192	192	0.99	3e-59	59.17	171	WP_103678146.1
hypothetical protein GCM10007207_26940 [Asaia siamensis]	Asaia siamensis	148	148	0.7	3e-42	59.17	139	GGC40068.1
ClbS/DfsB family four-helix bundle protein [Pectobacterium versatile]	Pectobacterium versatile	213	213	0.97	2e-67	59.04	168	WP_130623714.1
ClbS/DfsB family four-helix bundle protein [Pectobacterium carotovorum]	Pectobacterium carotovorum	211	211	0.97	5e-67	59.04	168	WP_182812375.1
ClbS/DfsB family four-helix bundle protein [Hyphomicrobiales bacterium]	Hyphomicrobiales bacterium	202	202	0.97	2e-63	59.04	169	RYE47787.1
ClbS/DfsB family four-helix bundle protein [Mesorhizobium sp.]	Mesorhizobium sp.	194	194	0.94	1e-59	59.01	184	TIO07981.1
ClbS/DfsB family four-helix bundle protein [Aeromonas salmonicida]	Aeromonas salmonicida	202	202	0.98	3e-63	58.93	171	WP_125597124.1
ClbS/DfsB family four-helix bundle protein [Aeromonas sp.]	Aeromonas sp.	199	199	0.95	5e-62	58.9	171	MBP6141405.1
ClbS/DfsB family four-helix bundle protein [Aeromonas hydrophila]	Aeromonas hydrophila	198	198	0.95	9e-62	58.9	171	WP_124251711.1
ClbS/DfsB family four-helix bundle protein [Aeromonas salmonicida]	Aeromonas salmonicida	198	198	0.95	1e-61	58.9	171	WP_125729775.1
ClbS/DfsB family four-helix bundle protein [Aeromonas salmonicida]	Aeromonas salmonicida	198	198	0.95	1e-61	58.9	171	WP_169046888.1
ClbS/DfsB family four-helix bundle protein [Aeromonas salmonicida]	Aeromonas salmonicida	198	198	0.95	2e-61	58.9	171	WP_155602471.1
MULTISPECIES: ClbS/DfsB family four-helix bundle protein [Pseudomonas]	Pseudomonas	196	196	0.95	5e-61	58.9	173	WP_029300556.1
ClbS/DfsB family four-helix bundle protein [Pseudomonas brenneri]	Pseudomonas brenneri	196	196	0.95	7e-61	58.9	173	WP_133714746.1
ClbS/DfsB family four-helix bundle protein [Pseudomonas proteolytica]	Pseudomonas proteolytica	196	196	0.95	9e-61	58.9	174	WP_169906249.1
ClbS/DfsB family four-helix bundle protein [Pseudomonas proteolytica]	Pseudomonas proteolytica	196	196	0.95	1e-60	58.9	173	WP_169876427.1
MULTISPECIES: ClbS/DfsB family four-helix bundle protein [Pseudomonas]	Pseudomonas	196	196	0.95	1e-60	58.9	173	WP_159907936.1
MULTISPECIES: ClbS/DfsB family four-helix bundle protein [unclassified Pseudomonas]	unclassified Pseudomonas	195	195	0.95	3e-60	58.9	173	WP_169390738.1
ClbS/DfsB family four-helix bundle protein [Atlantibacter hermannii]	Atlantibacter hermannii	193	193	0.9	6e-60	58.82	154	WP_201743225.1
ClbS/DfsB family four-helix bundle protein [Escherichia coli]	Escherichia coli	106	106	0.5	2e-26	58.82	91	WP_137510417.1
Colibactin [Enterobacter sp. FY-07]	Enterobacter sp. FY-07	210	210	0.98	3e-66	58.68	185	AMO47640.1
ClbS/DfsB family four-helix bundle protein [Aeromonas hydrophila]	Aeromonas hydrophila	201	201	0.98	8e-63	58.68	171	WP_201355244.1
ClbS/DfsB family four-helix bundle protein [Flavobacteriales bacterium]	Flavobacteriales bacterium	200	200	0.98	1e-62	58.68	168	RYF26358.1
ClbS/DfsB family four-helix bundle protein [Brevundimonas diminuta]	Brevundimonas diminuta	181	181	0.91	5e-55	58.6	175	MBI2249369.1
MULTISPECIES: ClbS/DfsB family four-helix bundle protein [Sinorhizobium/Ensifer group]	Sinorhizobium/Ensifer group	205	205	0.99	2e-64	58.58	170	WP_057252711.1
hypothetical protein SAMN03159448_00804 [Sinorhizobium sp. NFACC03]	Sinorhizobium sp. NFACC03	205	205	0.99	4e-64	58.58	191	SDA46662.1
uncharacterized protein [Pectobacterium carotovorum subsp. carotovorum]	Pectobacterium carotovorum subsp. carotovorum	207	207	0.96	2e-65	58.54	166	MBK4826189.1
ClbS/DfsB family four-helix bundle protein [Escherichia coli]	Escherichia coli	196	196	0.97	1e-60	58.43	168	WP_160472058.1
TPA: ClbS/DfsB family four-helix bundle protein [Escherichia coli]	Escherichia coli	118	118	0.56	4e-31	58.33	102	HAL0683821.1
Protein of unknown function (DUF1706) [Snodgrassella alvi SCGC AB-598-P14]	Snodgrassella alvi SCGC AB-598-P14	77.8	77.8	0.35	4e-15	58.33	103	KES11299.1
ClbS/DfsB family four-helix bundle protein [Salmonella enterica]	Salmonella enterica	73.2	73.2	0.35	1e-13	58.33	67	EAO6315810.1
ClbS/DfsB family four-helix bundle protein [Aeromonas salmonicida]	Aeromonas salmonicida	198	198	0.95	9e-62	58.28	171	WP_219597946.1
ClbS/DfsB family four-helix bundle protein [Aeromonas sp. 1805]	Aeromonas sp. 1805	198	198	0.95	1e-61	58.28	171	WP_171281649.1
ClbS/DfsB family four-helix bundle protein [Aeromonas salmonicida]	Aeromonas salmonicida	198	198	0.95	2e-61	58.28	171	WP_005314083.1
ClbS/DfsB family four-helix bundle protein [Aeromonas salmonicida]	Aeromonas salmonicida	197	197	0.95	2e-61	58.28	171	WP_005314114.1
ClbS/DfsB family four-helix bundle protein [Aeromonas bestiarum]	Aeromonas bestiarum	197	197	0.95	3e-61	58.28	171	WP_043554373.1
ClbS/DfsB family four-helix bundle protein [Aeromonas salmonicida]	Aeromonas salmonicida	197	197	0.95	5e-61	58.28	171	WP_058394566.1
ClbS/DfsB family four-helix bundle protein [Aeromonas salmonicida]	Aeromonas salmonicida	196	196	0.95	7e-61	58.28	171	WP_131731566.1
ClbS/DfsB family four-helix bundle protein [Aeromonas salmonicida]	Aeromonas salmonicida	196	196	0.95	1e-60	58.28	171	WP_021139012.1
ClbS/DfsB family four-helix bundle protein [Aeromonas hydrophila]	Aeromonas hydrophila	195	195	0.95	2e-60	58.28	171	WP_049046622.1
ClbS/DfsB family four-helix bundle protein [Aeromonas sp. CA23]	Aeromonas sp. CA23	195	195	0.95	3e-60	58.28	171	WP_098981933.1
ClbS/DfsB family four-helix bundle protein [Pseudomonas proteolytica]	Pseudomonas proteolytica	194	194	0.95	4e-60	58.28	173	WP_169874288.1
MULTISPECIES: ClbS/DfsB family four-helix bundle protein [unclassified Pseudomonas]	unclassified Pseudomonas	193	193	0.95	2e-59	58.28	184	WP_159995618.1
ClbS/DfsB family four-helix bundle protein [Pseudomonas sp. LG1D9]	Pseudomonas sp. LG1D9	192	192	0.95	2e-59	58.28	174	WP_104912541.1
MULTISPECIES: ClbS/DfsB family four-helix bundle protein [Pseudomonas]	Pseudomonas	189	189	0.95	4e-58	58.28	174	WP_115128398.1
MULTISPECIES: ClbS/DfsB family four-helix bundle protein [Pseudomonas]	Pseudomonas	189	189	0.95	5e-58	58.28	174	WP_057959290.1
MULTISPECIES: ClbS/DfsB family four-helix bundle protein [unclassified Pseudomonas]	unclassified Pseudomonas	189	189	0.95	5e-58	58.28	174	WP_198799333.1
ClbS/DfsB family four-helix bundle protein [Pseudomonas sp. WS 5411]	Pseudomonas sp. WS 5411	188	188	0.95	9e-58	58.28	174	WP_169960634.1
ClbS/DfsB family four-helix bundle protein [Pseudomonas sp. WS 5413]	Pseudomonas sp. WS 5413	188	188	0.95	1e-57	58.28	174	WP_169989963.1
TPA: ClbS/DfsB family four-helix bundle protein [Escherichia coli]	Escherichia coli	114	114	0.53	2e-29	58.24	97	HAH6726369.1
ClbS/DfsB family four-helix bundle protein [Aeromonas hydrophila]	Aeromonas hydrophila	201	201	0.98	9e-63	58.08	171	QWL75208.1
ClbS/DfsB family four-helix bundle protein [Ensifer adhaerens]	Ensifer adhaerens	201	201	0.98	1e-62	58.08	170	WP_065374484.1
ClbS/DfsB family four-helix bundle protein [Aeromonas hydrophila]	Aeromonas hydrophila	200	200	0.98	2e-62	58.08	171	WP_168754652.1
ClbS/DfsB family four-helix bundle protein [Aeromonas hydrophila]	Aeromonas hydrophila	199	199	0.98	6e-62	58.08	171	WP_139388312.1
ClbS/DfsB family four-helix bundle protein [Aeromonas hydrophila]	Aeromonas hydrophila	198	198	0.98	2e-61	58.08	171	WP_203091516.1
MULTISPECIES: ClbS/DfsB family four-helix bundle protein [unclassified Ensifer]	unclassified Ensifer	195	195	0.98	2e-60	58.08	170	WP_065778078.1
ClbS/DfsB family four-helix bundle protein [Escherichia coli]	Escherichia coli	79	79	0.36	6e-16	58.06	73	WP_170746832.1
TPA: ClbS/DfsB family four-helix bundle protein [Escherichia coli]	Escherichia coli	79	79	0.36	7e-16	58.06	72	HAG9202272.1
ClbS/DfsB family four-helix bundle protein [Escherichia coli]	Escherichia coli	78.6	78.6	0.36	7e-16	58.06	69	EFD5480886.1
ClbS/DfsB family four-helix bundle protein [Sinorhizobium sp. Sb3]	Sinorhizobium sp. Sb3	204	204	0.99	4e-64	57.99	170	WP_058329422.1
ClbS/DfsB family four-helix bundle protein [Ensifer sp. ENS12]	Ensifer sp. ENS12	203	203	0.99	1e-63	57.99	170	WP_113479453.1
ClbS/DfsB family four-helix bundle protein [Brevundimonas diminuta]	Brevundimonas diminuta	181	181	0.91	6e-55	57.96	175	WP_003164461.1
ClbS/DfsB family four-helix bundle protein [Brevundimonas sp. ZS04]	Brevundimonas sp. ZS04	181	181	0.91	7e-55	57.96	175	WP_076224077.1
ClbS/DfsB family four-helix bundle protein [Brevundimonas diminuta]	Brevundimonas diminuta	179	179	0.91	3e-54	57.96	175	WP_112999317.1
ClbS/DfsB family four-helix bundle protein [Brevundimonas diminuta]	Brevundimonas diminuta	179	179	0.91	4e-54	57.96	175	MBD3817742.1
ClbS/DfsB family four-helix bundle protein [Rhodobacter capsulatus]	Rhodobacter capsulatus	155	155	0.74	2e-45	57.94	131	WP_081035869.1
ClbS/DfsB family four-helix bundle protein [Proteus mirabilis]	Proteus mirabilis	95.9	95.9	0.44	2e-22	57.89	75	WP_049216764.1
ClbS/DfsB family four-helix bundle protein [Escherichia coli]	Escherichia coli	92.4	92.4	0.44	5e-21	57.89	82	WP_139524643.1
ClbS/DfsB family four-helix bundle protein [Escherichia coli]	Escherichia coli	92.4	92.4	0.44	5e-21	57.89	83	EGO3668360.1
TPA: ClbS/DfsB family four-helix bundle protein [Escherichia coli]	Escherichia coli	71.6	71.6	0.33	4e-13	57.89	64	HAH8317968.1
ClbS/DfsB family four-helix bundle protein [Pedobacter xixiisoli]	Pedobacter xixiisoli	52.4	52.4	0.22	6e-06	57.89	48	WP_101749388.1
ClbS/DfsB family four-helix bundle protein [Aeromonas salmonicida]	Aeromonas salmonicida	193	193	0.93	7e-60	57.86	158	WP_085044420.1
ClbS/DfsB family four-helix bundle protein [Atlantibacter hermannii]	Atlantibacter hermannii	207	207	0.97	2e-65	57.83	167	NBD00429.1
ClbS/DfsB family four-helix bundle protein [Aeromonas sp. 9A]	Aeromonas sp. 9A	197	197	0.97	3e-61	57.83	171	WP_159165571.1
ClbS/DfsB family four-helix bundle protein [Rhizobium wuzhouense]	Rhizobium wuzhouense	194	194	0.94	7e-60	57.76	173	WP_110793459.1
ClbS/DfsB family four-helix bundle protein [Rhizobium sp. AG855]	Rhizobium sp. AG855	191	191	0.94	8e-59	57.76	173	WP_120277218.1
ClbS/DfsB family four-helix bundle protein [Escherichia coli]	Escherichia coli	94	94	0.45	1e-21	57.69	84	EGO3798536.1
ClbS/DfsB family four-helix bundle protein [Aeromonas hydrophila]	Aeromonas hydrophila	196	196	0.95	6e-61	57.67	171	WP_219255372.1
ClbS/DfsB family four-helix bundle protein [Aeromonas hydrophila]	Aeromonas hydrophila	196	196	0.95	8e-61	57.67	171	WP_202003217.1
ClbS/DfsB family four-helix bundle protein [Aeromonas salmonicida]	Aeromonas salmonicida	196	196	0.95	1e-60	57.67	171	WP_059113480.1
ClbS/DfsB family four-helix bundle protein [Aeromonas salmonicida]	Aeromonas salmonicida	195	195	0.95	2e-60	57.67	171	WP_099994478.1
ClbS/DfsB family four-helix bundle protein [Aeromonas salmonicida]	Aeromonas salmonicida	195	195	0.95	2e-60	57.67	171	WP_059169257.1
ClbS/DfsB family four-helix bundle protein [Aeromonas hydrophila]	Aeromonas hydrophila	194	194	0.95	7e-60	57.67	171	WP_060390619.1
ClbS/DfsB family four-helix bundle protein [Aeromonas piscicola]	Aeromonas piscicola	193	193	0.95	1e-59	57.67	171	WP_042868070.1
hypothetical protein A9R10_10395 [Aeromonas piscicola]	Aeromonas piscicola	192	192	0.95	4e-59	57.67	171	OCA62545.1
ClbS/DfsB family four-helix bundle protein [Aeromonas salmonicida]	Aeromonas salmonicida	191	191	0.95	7e-59	57.67	171	WP_125608561.1
MULTISPECIES: ClbS/DfsB family four-helix bundle protein [unclassified Pseudomonas]	unclassified Pseudomonas	191	191	0.95	1e-58	57.67	173	WP_169992953.1
ClbS/DfsB family four-helix bundle protein [Aeromonas sp. 9A]	Aeromonas sp. 9A	189	189	0.95	4e-58	57.67	167	WP_159167113.1
MULTISPECIES: ClbS/DfsB family four-helix bundle protein [unclassified Pseudomonas]	unclassified Pseudomonas	187	187	0.95	2e-57	57.67	174	WP_170059257.1
MULTISPECIES: ClbS/DfsB family four-helix bundle protein [Pseudomonas]	Pseudomonas	187	187	0.95	2e-57	57.67	169	WP_032861408.1
ClbS/DfsB family four-helix bundle protein [Pseudomonas sp. WS 5412]	Pseudomonas sp. WS 5412	187	187	0.95	2e-57	57.67	174	WP_057440921.1
ClbS/DfsB family four-helix bundle protein [Pseudomonas sp. MF7448]	Pseudomonas sp. MF7448	187	187	0.95	2e-57	57.67	174	WP_200656199.1
hypothetical protein AM261_26265 [Escherichia coli]	Escherichia coli	151	151	0.73	1e-43	57.6	131	KQI83095.1
ClbS/DfsB family four-helix bundle protein [Aeromonas hydrophila]	Aeromonas hydrophila	185	185	0.92	1e-56	57.59	162	MBC8673782.1
ClbS/DfsB family four-helix bundle protein [Atlantibacter sp. RC6]	Atlantibacter sp. RC6	190	190	0.9	1e-58	57.52	154	WP_221192576.1
hypothetical protein [Sphingobacterium sp. 1304]	Sphingobacterium sp. 1304	142	142	0.7	3e-40	57.5	132	MBP1333371.1
ClbS/DfsB family four-helix bundle protein [Gammaproteobacteria bacterium]	Gammaproteobacteria bacterium	53.1	53.1	0.23	3e-06	57.5	45	MBU1293348.1
ClbS/DfsB family four-helix bundle protein [Aeromonas hydrophila]	Aeromonas hydrophila	199	199	0.98	7e-62	57.49	171	WP_073351923.1
ClbS/DfsB family four-helix bundle protein [Jiella pacifica]	Jiella pacifica	198	198	0.98	1e-61	57.49	170	WP_163462812.1
ClbS/DfsB family four-helix bundle protein [Aeromonas hydrophila]	Aeromonas hydrophila	197	197	0.98	2e-61	57.49	171	QKG01187.1
ClbS/DfsB family four-helix bundle protein [Aeromonas hydrophila]	Aeromonas hydrophila	197	197	0.98	2e-61	57.49	171	WP_102987886.1
ClbS/DfsB family four-helix bundle protein [Aeromonas hydrophila]	Aeromonas hydrophila	197	197	0.98	2e-61	57.49	171	WP_201904234.1
ClbS/DfsB family four-helix bundle protein [Aeromonas hydrophila]	Aeromonas hydrophila	197	197	0.98	2e-61	57.49	171	MBX9562482.1
ClbS/DfsB family four-helix bundle protein [Aeromonas hydrophila]	Aeromonas hydrophila	197	197	0.98	2e-61	57.49	171	WP_158196571.1
ClbS/DfsB family four-helix bundle protein [Aeromonas hydrophila]	Aeromonas hydrophila	197	197	0.98	2e-61	57.49	171	WP_219313794.1
ClbS/DfsB family four-helix bundle protein [Aeromonas hydrophila]	Aeromonas hydrophila	197	197	0.98	2e-61	57.49	171	WP_043166743.1
ClbS/DfsB family four-helix bundle protein [Aeromonas hydrophila]	Aeromonas hydrophila	197	197	0.98	3e-61	57.49	171	EGX6955068.1
ClbS/DfsB family four-helix bundle protein [Aeromonas hydrophila]	Aeromonas hydrophila	197	197	0.98	4e-61	57.49	171	WP_011707544.1
ClbS/DfsB family four-helix bundle protein [Aeromonas hydrophila]	Aeromonas hydrophila	197	197	0.98	4e-61	57.49	171	WP_201975697.1
ClbS/DfsB family four-helix bundle protein [Aeromonas hydrophila]	Aeromonas hydrophila	197	197	0.98	4e-61	57.49	171	WP_045788918.1
ClbS/DfsB family four-helix bundle protein [Aeromonas hydrophila]	Aeromonas hydrophila	196	196	0.98	5e-61	57.49	171	WP_139748932.1
ClbS/DfsB family four-helix bundle protein [Aeromonas hydrophila]	Aeromonas hydrophila	196	196	0.98	7e-61	57.49	171	WP_029302088.1
ClbS/DfsB family four-helix bundle protein [Aeromonas hydrophila]	Aeromonas hydrophila	196	196	0.98	7e-61	57.49	171	WP_139390729.1
MULTISPECIES: ClbS/DfsB family four-helix bundle protein [Aeromonas]	Aeromonas	196	196	0.98	7e-61	57.49	171	WP_101149997.1
MULTISPECIES: ClbS/DfsB family four-helix bundle protein [Aeromonas]	Aeromonas	196	196	0.98	8e-61	57.49	171	WP_118880296.1
ClbS/DfsB family four-helix bundle protein [Aeromonas hydrophila]	Aeromonas hydrophila	194	194	0.98	4e-60	57.49	171	WP_041216948.1
ClbS/DfsB family four-helix bundle protein [Kaistia adipata]	Kaistia adipata	194	194	0.98	6e-60	57.49	170	WP_029076634.1
ClbS/DfsB family four-helix bundle protein [Sinorhizobium sp. GL28]	Sinorhizobium sp. GL28	201	201	0.99	6e-63	57.4	170	WP_058320231.1
hypothetical protein EC179100_5541 [Escherichia coli 179100]	Escherichia coli 179100	142	142	0.67	2e-40	57.39	115	END27086.1
ClbS/DfsB family four-helix bundle protein [Salmonella enterica subsp. enterica]	Salmonella enterica subsp. enterica	76.3	76.3	0.35	6e-15	57.38	68	ECK8880494.1
ClbS/DfsB family four-helix bundle protein [Escherichia coli]	Escherichia coli	159	159	0.75	1e-46	57.36	135	WP_012602362.1
ClbS/DfsB family four-helix bundle protein [Brevundimonas diminuta]	Brevundimonas diminuta	179	179	0.91	6e-54	57.32	175	WP_046653697.1
hypothetical protein BGO02_05235 [Brevundimonas sp. 67-6]	Brevundimonas sp. 67-6	179	179	0.91	6e-54	57.32	175	OJU49875.1
ClbS/DfsB family four-helix bundle protein [Brevundimonas diminuta]	Brevundimonas diminuta	179	179	0.91	7e-54	57.32	175	WP_128719818.1
ClbS/DfsB family four-helix bundle protein [Brevundimonas vancanneytii]	Brevundimonas vancanneytii	178	178	0.91	7e-54	57.32	175	WP_138141593.1
ClbS/DfsB family four-helix bundle protein [Brevundimonas diminuta]	Brevundimonas diminuta	177	177	0.91	3e-53	57.32	175	WP_088411440.1
ClbS/DfsB family four-helix bundle protein [Klebsiella pneumoniae]	Klebsiella pneumoniae	103	103	0.48	2e-25	57.32	82	WP_142911134.1
ClbS/DfsB family four-helix bundle protein [Klebsiella pneumoniae]	Klebsiella pneumoniae	147	147	0.68	3e-42	57.26	122	MBK4895378.1
ClbS/DfsB family four-helix bundle protein [Klebsiella pneumoniae]	Klebsiella pneumoniae	146	146	0.68	5e-42	57.26	116	WP_200791640.1
hypothetical protein ECP03052938_2265 [Escherichia coli p0305293.8]	Escherichia coli p0305293.8	144	144	0.68	7e-41	57.26	116	ENG71333.1
ClbS/DfsB family four-helix bundle protein [Citrobacter freundii]	Citrobacter freundii	201	201	0.97	4e-63	57.23	167	WP_165463459.1
ClbS/DfsB family four-helix bundle protein [Alphaproteobacteria bacterium]	Alphaproteobacteria bacterium	194	194	0.97	3e-60	57.23	170	MBU1306921.1
MULTISPECIES: ClbS/DfsB family four-helix bundle protein [Escherichia]	Escherichia	194	194	0.97	4e-60	57.23	168	WP_054412140.1
ClbS/DfsB family four-helix bundle protein [Kaistia sp. 32K]	Kaistia sp. 32K	192	192	0.97	2e-59	57.23	170	WP_201400758.1
ClbS/DfsB family four-helix bundle protein [Alcaligenes faecalis]	Alcaligenes faecalis	192	192	0.97	3e-59	57.23	170	WP_199264656.1
ClbS/DfsB family four-helix bundle protein [Alcaligenes faecalis]	Alcaligenes faecalis	192	192	0.97	3e-59	57.23	170	WP_045929881.1
hypothetical protein K32_35400 [Kaistia sp. 32K]	Kaistia sp. 32K	192	192	0.97	3e-59	57.23	194	BCP54923.1
ClbS/DfsB family four-helix bundle protein [Alcaligenes faecalis]	Alcaligenes faecalis	191	191	0.97	5e-59	57.23	170	WP_042480697.1
ClbS/DfsB family four-helix bundle protein [Corticibacter populi]	Corticibacter populi	190	190	0.98	2e-58	57.14	172	WP_122226298.1
ClbS/DfsB family four-helix bundle protein [Escherichia coli]	Escherichia coli	119	119	0.57	2e-31	57.14	106	WP_072146170.1
ClbS/DfsB family four-helix bundle protein [Escherichia coli]	Escherichia coli	119	119	0.57	2e-31	57.14	106	WP_139507775.1
TPA: ClbS/DfsB family four-helix bundle protein [Escherichia coli]	Escherichia coli	119	119	0.57	2e-31	57.14	105	HAN7206616.1
ClbS/DfsB family four-helix bundle protein [Aeromonas salmonicida]	Aeromonas salmonicida	195	195	0.95	2e-60	57.06	171	WP_042467698.1
ClbS/DfsB family four-helix bundle protein [Aeromonas salmonicida]	Aeromonas salmonicida	193	193	0.95	1e-59	57.06	171	WP_219614696.1
ClbS/DfsB family four-helix bundle protein [Deinobacterium chartae]	Deinobacterium chartae	193	193	0.95	1e-59	57.06	170	WP_183985918.1
ClbS/DfsB family four-helix bundle protein [Aeromonas salmonicida]	Aeromonas salmonicida	192	192	0.95	2e-59	57.06	171	WP_219591403.1
ClbS/DfsB family four-helix bundle protein [Chryseobacterium luteum]	Chryseobacterium luteum	192	192	0.95	4e-59	57.06	174	WP_034707823.1
hypothetical protein C3B79_4213 [Aeromonas hydrophila]	Aeromonas hydrophila	190	190	0.95	1e-58	57.06	172	AZU49904.1
ClbS/DfsB family four-helix bundle protein [Aeromonas hydrophila]	Aeromonas hydrophila	190	190	0.95	1e-58	57.06	171	WP_135320923.1
ClbS/DfsB family four-helix bundle protein [Sulfitobacter litoralis]	Sulfitobacter litoralis	185	185	0.95	1e-56	57.06	168	MBQ0716189.1
hypothetical protein BLL38_17565 [Pseudomonas gessardii]	Pseudomonas gessardii	184	184	0.95	2e-55	57.06	223	ONH40340.1
ClbS/DfsB family four-helix bundle protein [Escherichia coli]	Escherichia coli	178	178	0.95	1e-53	57.06	170	WP_113411376.1
ClbS/DfsB family four-helix bundle protein [Ensifer sp. SSB1]	Ensifer sp. SSB1	199	199	0.98	3e-62	56.89	170	MBK5569134.1
ClbS/DfsB family four-helix bundle protein [Neorhizobium sp. T25_27]	Neorhizobium sp. T25_27	197	197	0.98	3e-61	56.89	166	WP_105422865.1
ClbS/DfsB family four-helix bundle protein [Aeromonas hydrophila]	Aeromonas hydrophila	197	197	0.98	3e-61	56.89	171	QNF20727.1
ClbS/DfsB family four-helix bundle protein [Aeromonas hydrophila]	Aeromonas hydrophila	197	197	0.98	4e-61	56.89	171	WP_039213989.1
ClbS/DfsB family four-helix bundle protein [Aeromonas hydrophila]	Aeromonas hydrophila	197	197	0.98	4e-61	56.89	171	WP_029304733.1
ClbS/DfsB family four-helix bundle protein [Aeromonas hydrophila]	Aeromonas hydrophila	196	196	0.98	6e-61	56.89	171	WP_017409462.1
ClbS/DfsB family four-helix bundle protein [Aeromonas hydrophila]	Aeromonas hydrophila	196	196	0.98	7e-61	56.89	171	MBX9565185.1
ClbS/DfsB family four-helix bundle protein [Aeromonas hydrophila]	Aeromonas hydrophila	196	196	0.98	8e-61	56.89	171	WP_045525647.1
ClbS/DfsB family four-helix bundle protein [Aeromonas hydrophila]	Aeromonas hydrophila	196	196	0.98	1e-60	56.89	171	WP_077095224.1
ClbS/DfsB family four-helix bundle protein [Aeromonas hydrophila]	Aeromonas hydrophila	196	196	0.98	1e-60	56.89	171	WP_043160605.1
ClbS/DfsB family four-helix bundle protein [Aeromonas hydrophila]	Aeromonas hydrophila	196	196	0.98	1e-60	56.89	171	WP_139706483.1
ClbS/DfsB family four-helix bundle protein [Neorhizobium tomejilense]	Neorhizobium tomejilense	195	195	0.98	1e-60	56.89	166	WP_105435784.1
ClbS/DfsB family four-helix bundle protein [Aeromonas hydrophila]	Aeromonas hydrophila	195	195	0.98	1e-60	56.89	171	WP_201887190.1
ClbS/DfsB family four-helix bundle protein [Aeromonas hydrophila]	Aeromonas hydrophila	195	195	0.98	3e-60	56.89	171	WP_206818880.1
hypothetical protein BGO06_14040 [Shinella sp. 65-6]	Shinella sp. 65-6	192	192	0.98	2e-59	56.89	167	OJU90494.1
ClbS/DfsB family four-helix bundle protein [Paludibacterium paludis]	Paludibacterium paludis	192	192	0.98	2e-59	56.89	179	WP_189531661.1
ClbS/DfsB family four-helix bundle protein [Chryseobacterium sp.]	Chryseobacterium sp.	192	192	0.98	3e-59	56.89	170	MBN9313838.1
ClbS/DfsB family four-helix bundle protein [Filimonas effusa]	Filimonas effusa	191	191	0.98	7e-59	56.89	170	WP_129002667.1
ClbS/DfsB family four-helix bundle protein [Kluyvera genomosp. 1]	Kluyvera genomosp. 1	187	187	0.98	4e-57	56.89	172	WP_052283432.1
ClbS/DfsB family four-helix bundle protein [Escherichia coli]	Escherichia coli	63.5	63.5	0.3	5e-10	56.86	58	NYZ52762.1
ClbS/DfsB family four-helix bundle protein [Ochrobactrum sp. BH3]	Ochrobactrum sp. BH3	189	189	0.99	3e-58	56.8	168	WP_132226634.1
ClbS/DfsB family four-helix bundle protein [Escherichia coli]	Escherichia coli	144	144	0.7	6e-41	56.67	126	WP_001399079.1
hypothetical protein Q609_ECAC02527G0001 [Escherichia coli DORA_A_5_14_21]	Escherichia coli DORA_A_5_14_21	144	144	0.7	6e-41	56.67	127	ETJ15017.1
TPA: ClbS/DfsB family four-helix bundle protein [Escherichia coli]	Escherichia coli	144	144	0.7	7e-41	56.67	126	HBE9057808.1
hypothetical protein ECZU48_47980 [Escherichia coli]	Escherichia coli	74.3	74.3	0.35	3e-14	56.67	67	GHM46465.1
Uncharacterized conserved protein [Sphingobacterium spiritivorum]	Sphingobacterium spiritivorum	66.6	66.6	0.35	3e-11	56.67	64	SUJ01659.1
ClbS/DfsB family four-helix bundle protein [Enterobacter sp. E76]	Enterobacter sp. E76	204	204	0.97	3e-64	56.63	167	WP_151605578.1
ClbS/DfsB family four-helix bundle protein [Atlantibacter hermannii]	Atlantibacter hermannii	203	203	0.97	9e-64	56.63	167	WP_203124253.1
ClbS/DfsB family four-helix bundle protein [Escherichia sp. E4702]	Escherichia sp. E4702	193	193	0.97	1e-59	56.63	168	WP_135488921.1
MULTISPECIES: ClbS/DfsB family four-helix bundle protein [unclassified Escherichia]	unclassified Escherichia	192	192	0.97	2e-59	56.63	168	WP_130221572.1
ClbS/DfsB family four-helix bundle protein [Devosia sp. FKR38]	Devosia sp. FKR38	192	192	0.97	3e-59	56.63	170	WP_137151794.1
MULTISPECIES: ClbS/DfsB family four-helix bundle protein [unclassified Escherichia]	unclassified Escherichia	191	191	0.97	4e-59	56.63	168	WP_135385644.1
ClbS/DfsB family four-helix bundle protein [Escherichia albertii]	Escherichia albertii	191	191	0.97	4e-59	56.63	168	WP_000115842.1	●	Human
ClbS/DfsB family four-helix bundle protein [Alcaligenes faecalis]	Alcaligenes faecalis	191	191	0.97	7e-59	56.63	170	WP_210938624.1
ClbS/DfsB family four-helix bundle protein [Escherichia sp. E4930]	Escherichia sp. E4930	191	191	0.97	7e-59	56.63	168	WP_135403818.1
hypothetical protein [Sphingobacterium sp. 1304]	Sphingobacterium sp. 1304	191	191	0.97	9e-59	56.63	170	MBP1336777.1
hypothetical protein KUL113_55910 [Tenacibaculum sp. KUL113]	Tenacibaculum sp. KUL113	191	191	0.97	1e-58	56.63	179	GFD76171.1
ClbS/DfsB family four-helix bundle protein [Agrobacterium sp. AGB01]	Agrobacterium sp. AGB01	190	190	0.97	1e-58	56.63	171	WP_192487433.1
ClbS/DfsB family four-helix bundle protein [Alcaligenes faecalis]	Alcaligenes faecalis	190	190	0.97	2e-58	56.63	170	WP_063690334.1
ClbS/DfsB family four-helix bundle protein [Tenacibaculum mesophilum]	Tenacibaculum mesophilum	190	190	0.97	2e-58	56.63	177	WP_047790875.1
ClbS/DfsB family four-helix bundle protein [Alcaligenes faecalis subsp. faecalis]	Alcaligenes faecalis subsp. faecalis	190	190	0.97	2e-58	56.63	170	MBW4788279.1
ClbS/DfsB family four-helix bundle protein [Alcaligenes faecalis]	Alcaligenes faecalis	189	189	0.97	5e-58	56.63	170	WP_222653239.1
ClbS/DfsB family four-helix bundle protein [Chryseobacterium sp. 3008163]	Chryseobacterium sp. 3008163	186	186	0.97	4e-57	56.63	170	WP_129534343.1
hypothetical protein U703_00930 [Rhodobacter capsulatus YW1]	Rhodobacter capsulatus YW1	164	164	0.8	1e-48	56.62	142	ETD86093.1
hypothetical protein P73_0946 [Celeribacter indicus]	Celeribacter indicus	182	182	0.93	2e-55	56.6	161	AJE45661.1
ClbS/DfsB family four-helix bundle protein [Celeribacter indicus]	Celeribacter indicus	181	181	0.93	3e-55	56.6	158	WP_043871391.1
ClbS/DfsB family four-helix bundle protein [Escherichia coli]	Escherichia coli	155	155	0.75	5e-45	56.59	135	EEV5724603.1
ClbS/DfsB family four-helix bundle protein [Salmonella enterica]	Salmonella enterica	155	155	0.75	5e-45	56.59	137	EAR3392905.1
ClbS/DfsB family four-helix bundle protein [Proteus mirabilis]	Proteus mirabilis	95.5	95.5	0.44	3e-22	56.58	75	WP_049217601.1
ClbS/DfsB family four-helix bundle protein [Enterobacter cloacae]	Enterobacter cloacae	94.4	94.4	0.44	7e-22	56.58	80	WP_163363664.1
ClbS/DfsB family four-helix bundle protein [Telmatospirillum sp. J64-1]	Telmatospirillum sp. J64-1	189	189	0.98	3e-58	56.55	170	WP_142848749.1
Uncharacterized conserved protein [Raoultella terrigena]	Raoultella terrigena	76.3	76.3	0.36	1e-14	56.45	88	VTN08822.1
ClbS/DfsB family four-helix bundle protein [Aeromonas bestiarum]	Aeromonas bestiarum	192	192	0.95	2e-59	56.44	171	WP_103472110.1
ClbS/DfsB family four-helix bundle protein [Aeromonas bestiarum]	Aeromonas bestiarum	191	191	0.95	5e-59	56.44	171	WP_043137283.1
ClbS/DfsB family four-helix bundle protein [Acinetobacter sp. WCHAc010034]	Acinetobacter sp. WCHAc010034	187	187	0.95	3e-57	56.44	171	WP_068910452.1
ClbS/DfsB family four-helix bundle protein [Tenacibaculum mesophilum]	Tenacibaculum mesophilum	187	187	0.95	3e-57	56.44	180	WP_167714159.1
MULTISPECIES: ClbS/DfsB family four-helix bundle protein [Brucella/Ochrobactrum group]	Brucella/Ochrobactrum group	187	187	0.95	7e-57	56.44	189	WP_100558445.1
ClbS/DfsB family four-helix bundle protein [Brucella pituitosa]	Brucella pituitosa	185	185	0.95	3e-56	56.44	185	WP_128093586.1
ClbS/DfsB family four-helix bundle protein [Klebsiella pneumoniae]	Klebsiella pneumoniae	121	121	0.59	3e-32	56.44	100	WP_142914632.1
ClbS/DfsB family four-helix bundle protein [Klebsiella pneumoniae]	Klebsiella pneumoniae	142	142	0.68	2e-40	56.41	117	WP_220427627.1
ClbS/DfsB family four-helix bundle protein [Aeromonas hydrophila]	Aeromonas hydrophila	196	196	0.98	1e-60	56.29	171	QWL72229.1
ClbS/DfsB family four-helix bundle protein [Aeromonas hydrophila]	Aeromonas hydrophila	195	195	0.98	2e-60	56.29	171	WP_130631576.1
TPA: ClbS/DfsB family four-helix bundle protein [Aeromonas hydrophila]	Aeromonas hydrophila	194	194	0.98	4e-60	56.29	171	HAU4908311.1
ClbS/DfsB family four-helix bundle protein [Aeromonas hydrophila]	Aeromonas hydrophila	194	194	0.98	4e-60	56.29	171	WP_101614286.1
ClbS/DfsB family four-helix bundle protein [Hoeflea sp. 108]	Hoeflea sp. 108	194	194	0.98	5e-60	56.29	182	WP_018428009.1
ClbS/DfsB family four-helix bundle protein [Aeromonas hydrophila]	Aeromonas hydrophila	193	193	0.98	1e-59	56.29	171	WP_065475407.1
ClbS/DfsB family four-helix bundle protein [Aeromonas hydrophila]	Aeromonas hydrophila	192	192	0.98	2e-59	56.29	171	WP_166464224.1
ClbS/DfsB family four-helix bundle protein [Aeromonas hydrophila]	Aeromonas hydrophila	192	192	0.98	4e-59	56.29	171	WP_106551669.1
ClbS/DfsB family four-helix bundle protein [Aeromonas hydrophila]	Aeromonas hydrophila	191	191	0.98	5e-59	56.29	171	WP_219280992.1
ClbS/DfsB family four-helix bundle protein [Brucella pituitosa]	Brucella pituitosa	189	189	0.98	6e-58	56.29	168	WP_207486228.1
ClbS/DfsB family four-helix bundle protein [Escherichia coli]	Escherichia coli	98.6	98.6	0.47	2e-23	56.25	81	WP_181202430.1
hypothetical protein IHCLGBEB_00129 [Escherichia coli]	Escherichia coli	78.2	78.2	0.37	1e-15	56.25	76	QWP89326.1
ClbS/DfsB family four-helix bundle protein [Ensifer adhaerens]	Ensifer adhaerens	196	196	0.99	7e-61	56.21	170	WP_053246916.1
ClbS/DfsB family four-helix bundle protein [Aeromonas veronii]	Aeromonas veronii	194	194	0.99	5e-60	56.21	171	WP_042053567.1
ClbS/DfsB family four-helix bundle protein [Aeromonas veronii]	Aeromonas veronii	194	194	0.99	6e-60	56.21	171	WP_139440244.1
ClbS/DfsB family four-helix bundle protein [Aeromonas veronii]	Aeromonas veronii	193	193	0.99	8e-60	56.21	171	WP_139734513.1
ClbS/DfsB family four-helix bundle protein [Aeromonas veronii]	Aeromonas veronii	193	193	0.99	1e-59	56.21	171	WP_064341812.1
ClbS/DfsB family four-helix bundle protein [Aeromonas veronii]	Aeromonas veronii	192	192	0.99	2e-59	56.21	171	WP_106844176.1
hypothetical protein A6767_05610 [Aeromonas veronii]	Aeromonas veronii	192	192	0.99	2e-59	56.21	171	OCQ43764.1
ClbS/DfsB family four-helix bundle protein [Aeromonas veronii]	Aeromonas veronii	192	192	0.99	2e-59	56.21	171	WP_139463599.1
ClbS/DfsB family four-helix bundle protein [Aeromonas veronii]	Aeromonas veronii	192	192	0.99	2e-59	56.21	171	WP_144715335.1
ClbS/DfsB family four-helix bundle protein [Aeromonas veronii]	Aeromonas veronii	192	192	0.99	2e-59	56.21	171	WP_124928374.1
ClbS/DfsB family four-helix bundle protein [Aeromonas veronii]	Aeromonas veronii	192	192	0.99	3e-59	56.21	171	WP_139411622.1
ClbS/DfsB family four-helix bundle protein [Aeromonas veronii]	Aeromonas veronii	192	192	0.99	3e-59	56.21	171	WP_167566635.1
ClbS/DfsB family four-helix bundle protein [Aeromonas veronii]	Aeromonas veronii	192	192	0.99	4e-59	56.21	171	WP_139460955.1
ClbS/DfsB family four-helix bundle protein [Aeromonas veronii]	Aeromonas veronii	191	191	0.99	6e-59	56.21	171	WP_139732677.1
ClbS/DfsB family four-helix bundle protein [Ensifer sp. ENS06]	Ensifer sp. ENS06	190	190	0.99	2e-58	56.21	169	WP_192340211.1
ClbS/DfsB family four-helix bundle protein [Brucella grignonensis]	Brucella grignonensis	189	189	0.99	3e-58	56.21	168	WP_094540843.1
ClbS/DfsB family four-helix bundle protein [Rhizobium sp. RU36D]	Rhizobium sp. RU36D	189	189	0.99	4e-58	56.21	171	WP_084369183.1
ClbS/DfsB family four-helix bundle protein [Escherichia coli]	Escherichia coli	125	125	0.61	1e-33	56.19	113	WP_106832374.1
uncharacterized protein DUF1706 [Kerstersia gyiorum]	Kerstersia gyiorum	103	103	0.52	4e-25	56.18	102	RZS73868.1
ClbS/DfsB family four-helix bundle protein [Kerstersia gyiorum]	Kerstersia gyiorum	103	103	0.52	1e-24	56.18	128	WP_127774984.1
Uncharacterized conserved protein [Sphingobacterium spiritivorum]	Sphingobacterium spiritivorum	118	118	0.62	1e-30	56.07	125	SUJ01663.1
ClbS/DfsB family four-helix bundle protein [Salmonella enterica subsp. enterica serovar London]	Salmonella enterica subsp. enterica serovar London	155	155	0.77	3e-45	56.06	139	MBJ5970156.1
hypothetical protein [Atlantibacter sp. RC6]	Atlantibacter sp. RC6	203	203	0.97	1e-63	56.02	167	MBB3324943.1
MULTISPECIES: ClbS/DfsB family four-helix bundle protein [Elizabethkingia]	Elizabethkingia	194	194	0.97	6e-60	56.02	169	WP_078677875.1
ClbS/DfsB family four-helix bundle protein [Escherichia albertii]	Escherichia albertii	190	190	0.97	2e-58	56.02	168	WP_059229469.1
ClbS/DfsB family four-helix bundle protein [Escherichia coli]	Escherichia coli	189	189	0.97	5e-58	56.02	168	EGI6812234.1
MULTISPECIES: ClbS/DfsB family four-helix bundle protein [unclassified Alcaligenes]	unclassified Alcaligenes	187	187	0.97	4e-57	56.02	170	WP_009454089.1
ClbS/DfsB family four-helix bundle protein [Sphingobacterium sp. arapr2]	Sphingobacterium sp. arapr2	186	186	0.97	1e-56	56.02	170	WP_172395414.1
ClbS/DfsB family four-helix bundle protein [Sphingobacterium spiritivorum]	Sphingobacterium spiritivorum	181	181	0.97	8e-55	56.02	172	WP_003004097.1
ClbS/DfsB family four-helix bundle protein [Pedobacter antarcticus]	Pedobacter antarcticus	201	201	1	2e-62	55.88	178	WP_074590520.1
ClbS/DfsB family four-helix bundle protein [Pedobacter antarcticus]	Pedobacter antarcticus	200	200	1	2e-62	55.88	178	WP_037441719.1
ClbS/DfsB family four-helix bundle protein [Klebsiella pneumoniae]	Klebsiella pneumoniae	156	156	1	5e-46	55.88	103	RBZ93742.1
ClbS/DfsB family four-helix bundle protein [Salmonella enterica subsp. enterica serovar Enteritidis]	Salmonella enterica subsp. enterica serovar Enteritidis	132	132	0.65	3e-36	55.86	129	EGL4003771.1
hypothetical protein A3K57_05310 [Caulobacterales bacterium RIFOXYA1_FULL_67_7]	Caulobacterales bacterium RIFOXYA1_FULL_67_7	140	140	0.7	2e-39	55.83	119	OGN64978.1
ClbS/DfsB family four-helix bundle protein [Novispirillum itersonii]	Novispirillum itersonii	194	194	0.95	7e-60	55.83	170	WP_184263317.1
ClbS/DfsB family four-helix bundle protein [Aeromonas allosaccharophila]	Aeromonas allosaccharophila	189	189	0.95	3e-58	55.83	171	WP_139709721.1
ClbS/DfsB family four-helix bundle protein [Aeromonas veronii]	Aeromonas veronii	188	188	0.95	1e-57	55.83	166	WP_139435015.1
ClbS/DfsB family four-helix bundle protein [Aeromonas sp. HMWF015]	Aeromonas sp. HMWF015	187	187	0.95	2e-57	55.83	165	WP_108612420.1
ClbS/DfsB family four-helix bundle protein [Klebsiella pneumoniae]	Klebsiella pneumoniae	152	152	0.75	5e-44	55.81	135	WP_152210602.1
ClbS/DfsB family four-helix bundle protein [Escherichia coli]	Escherichia coli	123	123	0.61	5e-33	55.77	107	MBA1935830.1
ClbS/DfsB family four-helix bundle protein [Shinella sp. PSBB067]	Shinella sp. PSBB067	179	179	0.92	3e-54	55.7	158	WP_203319686.1
ClbS/DfsB family four-helix bundle protein [Aeromonas hydrophila]	Aeromonas hydrophila	194	194	0.98	3e-60	55.69	171	WP_042066934.1
ClbS/DfsB family four-helix bundle protein [Ensifer adhaerens]	Ensifer adhaerens	194	194	0.98	4e-60	55.69	170	WP_209791173.1
TPA: ClbS/DfsB family four-helix bundle protein [Aeromonas hydrophila]	Aeromonas hydrophila	194	194	0.98	7e-60	55.69	171	HAU4892354.1
ClbS/DfsB family four-helix bundle protein [Aeromonas hydrophila]	Aeromonas hydrophila	192	192	0.98	2e-59	55.69	171	WP_044800903.1
ClbS/DfsB family four-helix bundle protein [Ensifer adhaerens]	Ensifer adhaerens	191	191	0.98	1e-58	55.69	170	WP_077961778.1
ClbS/DfsB family four-helix bundle protein [Comamonadaceae bacterium]	Comamonadaceae bacterium	190	190	0.98	2e-58	55.69	170	MBN9340146.1
ClbS/DfsB family four-helix bundle protein [Hyphomicrobiales bacterium]	Hyphomicrobiales bacterium	188	188	0.98	9e-58	55.69	167	MBN9054487.1
ClbS/DfsB family four-helix bundle protein [Aeromonas hydrophila]	Aeromonas hydrophila	187	187	0.98	2e-57	55.69	171	WP_016352146.1
ClbS/DfsB family four-helix bundle protein [Brucella gallinifaecis]	Brucella gallinifaecis	187	187	0.98	2e-57	55.69	168	WP_140905563.1
ClbS/DfsB family four-helix bundle protein [Brucella pituitosa]	Brucella pituitosa	187	187	0.98	3e-57	55.69	168	WP_079212436.1
ClbS/DfsB family four-helix bundle protein [Sphingobacterium spiritivorum]	Sphingobacterium spiritivorum	187	187	0.98	4e-57	55.69	172	WP_201678598.1
ClbS/DfsB family four-helix bundle protein [Sphingobacterium detergens]	Sphingobacterium detergens	186	186	0.98	1e-56	55.69	170	WP_120257734.1
ClbS/DfsB family four-helix bundle protein [Shinella sp. JR1-6]	Shinella sp. JR1-6	181	181	0.98	6e-55	55.69	170	WP_130514739.1
ClbS/DfsB family four-helix bundle protein [Devosia epidermidihirudinis]	Devosia epidermidihirudinis	181	181	0.98	7e-55	55.69	170	WP_046140513.1
ClbS/DfsB family four-helix bundle protein [Aeromonas veronii]	Aeromonas veronii	192	192	0.99	3e-59	55.62	171	WP_139433425.1
ClbS/DfsB family four-helix bundle protein [Phaeobacter sp. HF9A]	Phaeobacter sp. HF9A	192	192	0.99	3e-59	55.62	169	WP_167644900.1
ClbS/DfsB family four-helix bundle protein [Aeromonas veronii]	Aeromonas veronii	192	192	0.99	4e-59	55.62	171	WP_042079706.1
ClbS/DfsB family four-helix bundle protein [Aeromonas veronii]	Aeromonas veronii	192	192	0.99	4e-59	55.62	171	WP_058057565.1
MULTISPECIES: ClbS/DfsB family four-helix bundle protein [unclassified Aeromonas]	unclassified Aeromonas	192	192	0.99	4e-59	55.62	171	WP_108542659.1
ClbS/DfsB family four-helix bundle protein [Aeromonas veronii]	Aeromonas veronii	191	191	0.99	8e-59	55.62	171	WP_167571377.1
ClbS/DfsB family four-helix bundle protein [Aeromonas veronii]	Aeromonas veronii	191	191	0.99	9e-59	55.62	171	WP_100652569.1
ClbS/DfsB family four-helix bundle protein [Aeromonas veronii]	Aeromonas veronii	191	191	0.99	1e-58	55.62	171	WP_201990546.1
hypothetical protein A6033_06465 [Aeromonas veronii]	Aeromonas veronii	191	191	0.99	1e-58	55.62	171	ANB68308.1
ClbS/DfsB family four-helix bundle protein [Aeromonas veronii]	Aeromonas veronii	190	190	0.99	1e-58	55.62	171	WP_120416049.1
ClbS/DfsB family four-helix bundle protein [Aeromonas veronii]	Aeromonas veronii	190	190	0.99	1e-58	55.62	171	WP_149152042.1
ClbS/DfsB family four-helix bundle protein [Aeromonas veronii]	Aeromonas veronii	190	190	0.99	2e-58	55.62	171	WP_076494023.1
ClbS/DfsB family four-helix bundle protein [Aeromonas veronii]	Aeromonas veronii	190	190	0.99	2e-58	55.62	171	WP_201992419.1
MULTISPECIES: ClbS/DfsB family four-helix bundle protein [Aeromonas]	Aeromonas	189	189	0.99	3e-58	55.62	171	WP_047438616.1
ClbS/DfsB family four-helix bundle protein [Aeromonas veronii]	Aeromonas veronii	189	189	0.99	5e-58	55.62	171	WP_201907867.1
DfsB family protein [Aeromonas veronii]	Aeromonas veronii	189	189	0.99	6e-58	55.62	171	AYK16889.1
ClbS/DfsB family four-helix bundle protein [Janthinobacterium sp. BJB446]	Janthinobacterium sp. BJB446	192	192	0.98	3e-59	55.56	170	WP_099395545.1
ClbS/DfsB family four-helix bundle protein [Salmonella enterica subsp. enterica serovar Corvallis]	Salmonella enterica subsp. enterica serovar Corvallis	155	155	0.79	3e-45	55.56	141	MBJ3466566.1
hypothetical protein EOLPNHPH_00133 [Escherichia coli]	Escherichia coli	77	77	0.37	6e-15	55.56	89	QWP89517.1
ClbS/DfsB family four-helix bundle protein [Janthinobacterium sp. RA13]	Janthinobacterium sp. RA13	189	189	0.94	7e-58	55.49	170	WP_035823367.1
ClbS/DfsB family four-helix bundle protein [Escherichia coli]	Escherichia coli	131	131	0.64	6e-36	55.45	116	WP_164720295.1
ClbS/DfsB family four-helix bundle protein [Lelliottia aquatilis]	Lelliottia aquatilis	194	194	0.97	4e-60	55.42	172	WP_202673482.1
ClbS/DfsB family four-helix bundle protein [Lelliottia aquatilis]	Lelliottia aquatilis	194	194	0.97	7e-60	55.42	172	WP_095281898.1
MULTISPECIES: ClbS/DfsB family four-helix bundle protein [Lelliottia]	Lelliottia	194	194	0.97	7e-60	55.42	171	WP_103949029.1
MULTISPECIES: ClbS/DfsB family four-helix bundle protein [Elizabethkingia]	Elizabethkingia	193	193	0.97	1e-59	55.42	169	WP_034867450.1
ClbS/DfsB family four-helix bundle protein [Elizabethkingia anophelis]	Elizabethkingia anophelis	192	192	0.97	2e-59	55.42	169	WP_024567083.1
MULTISPECIES: ClbS/DfsB family four-helix bundle protein [Citrobacter]	Citrobacter	191	191	0.97	1e-58	55.42	172	WP_045444819.1
MULTISPECIES: ClbS/DfsB family four-helix bundle protein [Citrobacter freundii complex]	Citrobacter freundii complex	190	190	0.97	2e-58	55.42	172	WP_048221077.1
ClbS/DfsB family four-helix bundle protein [Rhizobium daejeonense]	Rhizobium daejeonense	189	189	0.97	5e-58	55.42	174	WP_163900248.1
ClbS/DfsB family four-helix bundle protein [Flavobacterium sp. CC-CTC003]	Flavobacterium sp. CC-CTC003	187	187	0.97	2e-57	55.42	170	WP_136404288.1
ClbS/DfsB family four-helix bundle protein [Escherichia albertii]	Escherichia albertii	185	185	0.97	2e-56	55.42	168	EEY3434669.1
MULTISPECIES: ClbS/DfsB family four-helix bundle protein [unclassified Paracoccus]	unclassified Paracoccus	182	182	0.97	2e-55	55.42	168	WP_155046375.1
ClbS/DfsB family four-helix bundle protein [Myroides injenensis]	Myroides injenensis	180	180	0.97	1e-54	55.42	170	WP_010256114.1
ClbS/DfsB family four-helix bundle protein [Rhodobacter sp. 24-YEA-8]	Rhodobacter sp. 24-YEA-8	94.7	94.7	0.5	3e-21	55.29	134	WP_092896469.1
ClbS/DfsB family four-helix bundle protein [Pseudomonas sp. Fl4BN1]	Pseudomonas sp. Fl4BN1	137	137	0.72	2e-38	55.28	122	WP_161778607.1
ClbS/DfsB family four-helix bundle protein [Providencia rettgeri]	Providencia rettgeri	186	186	0.94	8e-57	55.28	172	WP_096864755.1
ClbS/DfsB family four-helix bundle protein [Pseudogemmobacter bohemicus]	Pseudogemmobacter bohemicus	182	182	0.94	2e-55	55.28	169	WP_112313421.1
ClbS/DfsB family four-helix bundle protein [Aeromonas sobria]	Aeromonas sobria	186	186	0.95	7e-57	55.21	171	WP_139423993.1
ClbS/DfsB family four-helix bundle protein [Shinella curvata]	Shinella curvata	186	186	0.95	9e-57	55.21	170	KAG8033315.1
ClbS/DfsB family four-helix bundle protein [Pseudomonas sp. Irchel 3E20]	Pseudomonas sp. Irchel 3E20	181	181	0.95	6e-55	55.21	167	WP_095106655.1
ClbS/DfsB family four-helix bundle protein [Aquamicrobium lusatiense]	Aquamicrobium lusatiense	179	179	0.95	6e-54	55.21	172	WP_183825469.1
TPA: ClbS/DfsB family four-helix bundle protein [Aeromonas hydrophila]	Aeromonas hydrophila	194	194	0.98	7e-60	55.09	171	HAT6342824.1
ClbS/DfsB family four-helix bundle protein [Ensifer adhaerens]	Ensifer adhaerens	193	193	0.98	1e-59	55.09	170	WP_173419559.1
ClbS/DfsB family four-helix bundle protein [Aminobacter niigataensis]	Aminobacter niigataensis	192	192	0.98	2e-59	55.09	170	WP_183260988.1
ClbS/DfsB family four-helix bundle protein [Aminobacter sp. MSH1]	Aminobacter sp. MSH1	192	192	0.98	3e-59	55.09	170	WP_108608061.1
ClbS/DfsB family four-helix bundle protein [Ensifer sp. ENS09]	Ensifer sp. ENS09	191	191	0.98	4e-59	55.09	170	WP_192447369.1
ClbS/DfsB family four-helix bundle protein [Empedobacter brevis]	Empedobacter brevis	191	191	0.98	9e-59	55.09	169	WP_150432438.1
ClbS/DfsB family four-helix bundle protein [Ensifer adhaerens]	Ensifer adhaerens	189	189	0.98	4e-58	55.09	170	WP_104665826.1
ClbS/DfsB family four-helix bundle protein [Empedobacter brevis]	Empedobacter brevis	189	189	0.98	4e-58	55.09	169	WP_159155682.1
ClbS/DfsB family four-helix bundle protein [Ensifer sp. M14]	Ensifer sp. M14	188	188	0.98	1e-57	55.09	170	WP_115420619.1
MULTISPECIES: ClbS/DfsB family four-helix bundle protein [Ensifer]	Ensifer	187	187	0.98	2e-57	55.09	170	WP_025426450.1
ClbS/DfsB family four-helix bundle protein [Ochrobactrum sp. Marseille-Q0166]	Ochrobactrum sp. Marseille-Q0166	187	187	0.98	3e-57	55.09	177	WP_187543796.1
ClbS/DfsB family four-helix bundle protein [Ochrobactrum sp. SD129]	Ochrobactrum sp. SD129	185	185	0.98	1e-56	55.09	168	WP_112807121.1
ClbS/DfsB family four-helix bundle protein [Kerstersia gyiorum]	Kerstersia gyiorum	98.6	98.6	0.52	6e-23	55.06	128	WP_083969335.1
ClbS/DfsB family four-helix bundle protein [Aeromonas veronii]	Aeromonas veronii	189	189	0.99	3e-58	55.03	171	WP_181497046.1
ClbS/DfsB family four-helix bundle protein [Aeromonas veronii]	Aeromonas veronii	189	189	0.99	5e-58	55.03	171	WP_157161858.1
ClbS/DfsB family four-helix bundle protein [Aeromonas veronii]	Aeromonas veronii	189	189	0.99	6e-58	55.03	171	WP_150389814.1
ClbS/DfsB family four-helix bundle protein [Aeromonas veronii]	Aeromonas veronii	189	189	0.99	7e-58	55.03	171	WP_139428312.1
MULTISPECIES: ClbS/DfsB family four-helix bundle protein [Aeromonas]	Aeromonas	188	188	0.99	7e-58	55.03	171	WP_181222971.1
hypothetical protein ABS74_05190 [Pelagibacterium sp. SCN 63-126]	Pelagibacterium sp. SCN 63-126	188	188	0.99	9e-58	55.03	170	ODT50309.1
ClbS/DfsB family four-helix bundle protein [Brucella rhizosphaerae]	Brucella rhizosphaerae	188	188	0.99	9e-58	55.03	168	WP_094578454.1
ClbS/DfsB family four-helix bundle protein [Aeromonas veronii]	Aeromonas veronii	188	188	0.99	1e-57	55.03	171	WP_127006189.1
MULTISPECIES: ClbS/DfsB family four-helix bundle protein [Aeromonas]	Aeromonas	188	188	0.99	1e-57	55.03	171	WP_005336102.1
ClbS/DfsB family four-helix bundle protein [Aeromonas veronii]	Aeromonas veronii	188	188	0.99	1e-57	55.03	171	WP_088868343.1
ClbS/DfsB family four-helix bundle protein [Aeromonas veronii]	Aeromonas veronii	188	188	0.99	1e-57	55.03	171	WP_129503172.1
MULTISPECIES: ClbS/DfsB family four-helix bundle protein [unclassified Aeromonas]	unclassified Aeromonas	188	188	0.99	1e-57	55.03	171	WP_069528746.1
ClbS/DfsB family four-helix bundle protein [Aeromonas veronii]	Aeromonas veronii	187	187	0.99	2e-57	55.03	171	WP_164535965.1
ClbS/DfsB family four-helix bundle protein [Aeromonas veronii]	Aeromonas veronii	187	187	0.99	2e-57	55.03	171	WP_139494792.1
ClbS/DfsB family four-helix bundle protein [Aeromonas veronii]	Aeromonas veronii	187	187	0.99	2e-57	55.03	171	WP_064335330.1
ClbS/DfsB family four-helix bundle protein [Aeromonas veronii]	Aeromonas veronii	187	187	0.99	2e-57	55.03	171	WP_139747732.1
ClbS/DfsB family four-helix bundle protein [Aeromonas veronii]	Aeromonas veronii	187	187	0.99	2e-57	55.03	171	WP_201943666.1
ClbS/DfsB family four-helix bundle protein [Aeromonas veronii]	Aeromonas veronii	187	187	0.99	3e-57	55.03	171	WP_203118930.1
ClbS/DfsB family four-helix bundle protein [Aeromonas veronii]	Aeromonas veronii	186	186	0.99	5e-57	55.03	171	WP_193860487.1
MULTISPECIES: ClbS/DfsB family four-helix bundle protein [Brucella/Ochrobactrum group]	Brucella/Ochrobactrum group	186	186	0.99	9e-57	55.03	168	WP_105519030.1
ClbS/DfsB family four-helix bundle protein [Aeromonas sp. DNP9]	Aeromonas sp. DNP9	185	185	0.99	1e-56	55.03	171	WP_069554231.1
ClbS/DfsB family four-helix bundle protein [Escherichia coli]	Escherichia coli	132	132	0.65	2e-36	54.95	117	WP_113465420.1
TPA: ClbS/DfsB family four-helix bundle protein [Escherichia coli]	Escherichia coli	82.8	82.8	0.41	3e-17	54.93	77	HAL0367862.1
ClbS/DfsB family four-helix bundle protein [Duganella sp. FT50W]	Duganella sp. FT50W	151	151	0.78	2e-43	54.89	145	MYM81326.1
ClbS/DfsB family four-helix bundle protein [Duganella sp. FT50W]	Duganella sp. FT50W	151	151	0.78	2e-43	54.89	142	WP_202423992.1
ClbS/DfsB family four-helix bundle protein [Elizabethkingia miricola]	Elizabethkingia miricola	192	192	0.97	3e-59	54.82	167	WP_065081530.1
TPA: ClbS/DfsB family four-helix bundle protein [Elizabethkingia anophelis]	Elizabethkingia anophelis	192	192	0.97	3e-59	54.82	169	HAY3542211.1
ClbS/DfsB family four-helix bundle protein [Elizabethkingia anophelis]	Elizabethkingia anophelis	192	192	0.97	4e-59	54.82	169	WP_161028706.1
ClbS/DfsB family four-helix bundle protein [Elizabethkingia anophelis]	Elizabethkingia anophelis	191	191	0.97	6e-59	54.82	169	WP_185250778.1
ClbS/DfsB family four-helix bundle protein [Elizabethkingia anophelis]	Elizabethkingia anophelis	191	191	0.97	7e-59	54.82	169	WP_078407870.1
ClbS/DfsB family four-helix bundle protein [Elizabethkingia anophelis]	Elizabethkingia anophelis	191	191	0.97	7e-59	54.82	167	WP_078396600.1
ClbS/DfsB family four-helix bundle protein [Elizabethkingia anophelis]	Elizabethkingia anophelis	191	191	0.97	7e-59	54.82	169	WP_161093592.1
MULTISPECIES: ClbS/DfsB family four-helix bundle protein [Elizabethkingia]	Elizabethkingia	191	191	0.97	8e-59	54.82	169	WP_059155640.1
ClbS/DfsB family four-helix bundle protein [Elizabethkingia anophelis]	Elizabethkingia anophelis	191	191	0.97	8e-59	54.82	169	WP_078723050.1
ClbS/DfsB family four-helix bundle protein [Citrobacter amalonaticus]	Citrobacter amalonaticus	190	190	0.97	1e-58	54.82	172	WP_046480943.1
ClbS/DfsB family four-helix bundle protein [Elizabethkingia anophelis]	Elizabethkingia anophelis	190	190	0.97	1e-58	54.82	169	WP_047033671.1
MULTISPECIES: ClbS/DfsB family four-helix bundle protein [Enterobacteriaceae]	Enterobacteriaceae	188	188	0.97	9e-58	54.82	172	WP_004115496.1
ClbS/DfsB family four-helix bundle protein [Aquimarina longa]	Aquimarina longa	188	188	0.97	1e-57	54.82	170	WP_062053136.1
ClbS/DfsB family four-helix bundle protein [Flavobacterium sp. ACN2]	Flavobacterium sp. ACN2	186	186	0.97	1e-56	54.82	170	WP_095928025.1
ClbS/DfsB family four-helix bundle protein [Elizabethkingia meningoseptica]	Elizabethkingia meningoseptica	185	185	0.97	1e-56	54.82	170	WP_078782351.1
ClbS/DfsB family four-helix bundle protein [Xinfangfangia sp. D13-10-4-6]	Xinfangfangia sp. D13-10-4-6	184	184	0.97	4e-56	54.82	168	WP_172365636.1
ClbS/DfsB family four-helix bundle protein [Flavobacterium aquidurense]	Flavobacterium aquidurense	183	183	0.97	1e-55	54.82	170	WP_072954584.1
ClbS/DfsB family four-helix bundle protein [Haematobacter missouriensis]	Haematobacter missouriensis	182	182	0.97	2e-55	54.82	168	WP_035747402.1
ClbS/DfsB family four-helix bundle protein [Flavobacterium bizetiae]	Flavobacterium bizetiae	183	183	0.97	2e-55	54.82	185	WP_173972114.1
ClbS/DfsB family four-helix bundle protein [Sphingobacterium thalpophilum]	Sphingobacterium thalpophilum	182	182	0.97	2e-55	54.82	170	WP_028069666.1
ClbS/DfsB family four-helix bundle protein [Elizabethkingia meningoseptica]	Elizabethkingia meningoseptica	182	182	0.97	2e-55	54.82	170	WP_078792784.1
ClbS/DfsB family four-helix bundle protein [Flavobacterium bizetiae]	Flavobacterium bizetiae	183	183	0.97	3e-55	54.82	201	WP_199885719.1
ClbS/DfsB family four-helix bundle protein [Paracoccus aminophilus]	Paracoccus aminophilus	179	179	0.97	3e-54	54.82	168	WP_020952658.1
ClbS/DfsB family four-helix bundle protein [Gynurincola endophyticus]	Gynurincola endophyticus	172	172	0.97	2e-51	54.82	169	WP_126970942.1
ClbS/DfsB family four-helix bundle protein [Chromobacterium sp. ASV5]	Chromobacterium sp. ASV5	189	189	0.94	7e-58	54.66	187	WP_199067410.1
hypothetical protein CEK28_12000 [Xenophilus sp. AP218F]	Xenophilus sp. AP218F	189	189	0.94	1e-57	54.66	187	OWY38360.1
ClbS/DfsB family four-helix bundle protein [Shinella sp. DD12]	Shinella sp. DD12	173	173	0.94	7e-52	54.66	170	WP_023515239.1
ClbS/DfsB family four-helix bundle protein [Roseomonas sp. ROY-5-3]	Roseomonas sp. ROY-5-3	169	169	0.89	2e-50	54.61	170	WP_216875159.1
ClbS/DfsB family four-helix bundle protein [Acinetobacter ursingii]	Acinetobacter ursingii	188	188	0.95	8e-58	54.6	173	WP_049173929.1
ClbS/DfsB family four-helix bundle protein [Acinetobacter ursingii]	Acinetobacter ursingii	188	188	0.95	1e-57	54.6	173	WP_044434029.1
MULTISPECIES: ClbS/DfsB family four-helix bundle protein [Acinetobacter]	Acinetobacter	188	188	0.95	1e-57	54.6	173	WP_005001233.1
ClbS/DfsB family four-helix bundle protein [Aeromonas allosaccharophila]	Aeromonas allosaccharophila	185	185	0.95	2e-56	54.6	171	WP_058053388.1
ClbS/DfsB family four-helix bundle protein [Acinetobacter ursingii]	Acinetobacter ursingii	185	185	0.95	2e-56	54.6	173	WP_204470476.1
MULTISPECIES: ClbS/DfsB family four-helix bundle protein [Brucella/Ochrobactrum group]	Brucella/Ochrobactrum group	183	183	0.95	2e-55	54.6	185	WP_024898497.1
ClbS/DfsB family four-helix bundle protein [Asaia siamensis]	Asaia siamensis	182	182	0.95	5e-55	54.6	185	WP_188427398.1
ClbS/DfsB family four-helix bundle protein [Pseudomonas fluorescens]	Pseudomonas fluorescens	189	189	0.97	3e-58	54.55	169	WP_150803403.1
ClbS/DfsB family four-helix bundle protein [Escherichia coli]	Escherichia coli	93.2	93.2	0.45	2e-21	54.55	80	NHW59313.1
ClbS/DfsB family four-helix bundle protein [Pedobacter sp. RP-1-16]	Pedobacter sp. RP-1-16	191	191	0.98	5e-59	54.49	166	WP_136881549.1
ClbS/DfsB family four-helix bundle protein [Ensifer sp. ZNC0028]	Ensifer sp. ZNC0028	191	191	0.98	7e-59	54.49	170	WP_043611361.1
ClbS/DfsB family four-helix bundle protein [Empedobacter brevis]	Empedobacter brevis	189	189	0.98	6e-58	54.49	169	WP_019973581.1
MULTISPECIES: ClbS/DfsB family four-helix bundle protein [Ensifer]	Ensifer	189	189	0.98	7e-58	54.49	170	WP_060522121.1
MULTISPECIES: ClbS/DfsB family four-helix bundle protein [Sinorhizobium/Ensifer group]	Sinorhizobium/Ensifer group	188	188	0.98	1e-57	54.49	170	WP_034803970.1
hypothetical protein N185_20365 [Sinorhizobium sp. GW3]	Sinorhizobium sp. GW3	187	187	0.98	2e-57	54.49	170	KSV73442.1
ClbS/DfsB family four-helix bundle protein [Escherichia alba]	Escherichia alba	187	187	0.98	4e-57	54.49	172	WP_155108976.1
ClbS/DfsB family four-helix bundle protein [Vibrio harveyi]	Vibrio harveyi	186	186	0.98	4e-57	54.49	170	WP_101904086.1
ClbS/DfsB family four-helix bundle protein [Sinorhizobium sp. A49]	Sinorhizobium sp. A49	186	186	0.98	7e-57	54.49	170	WP_077498691.1
ClbS/DfsB family four-helix bundle protein [Ensifer sp. HO-A22]	Ensifer sp. HO-A22	186	186	0.98	1e-56	54.49	170	WP_176351974.1
MULTISPECIES: ClbS/DfsB family four-helix bundle protein [Burkholderia cepacia complex]	Burkholderia cepacia complex	184	184	0.98	2e-56	54.49	168	WP_060342242.1
ClbS/DfsB family four-helix bundle protein [Cedecea davisae]	Cedecea davisae	183	183	0.98	9e-56	54.49	172	WP_016536250.1
ClbS/DfsB family four-helix bundle protein [Rhizobium smilacinae]	Rhizobium smilacinae	179	179	0.98	3e-54	54.49	168	WP_139673391.1
ClbS/DfsB family four-helix bundle protein [Bosea sp.]	Bosea sp.	176	176	0.98	6e-53	54.49	173	MBN9439730.1
ClbS/DfsB family four-helix bundle protein [Bosea sp. WAO]	Bosea sp. WAO	175	175	0.98	1e-52	54.49	173	WP_066470468.1
ClbS/DfsB family four-helix bundle protein [Sphingobacterium spiritivorum]	Sphingobacterium spiritivorum	171	171	0.98	7e-51	54.49	172	WP_003001379.1
hypothetical protein SSE37_25253 [Sagittula stellata E-37]	Sagittula stellata E-37	143	143	0.72	1e-40	54.47	124	EBA05977.1
ClbS/DfsB family four-helix bundle protein [Aeromonas allosaccharophila]	Aeromonas allosaccharophila	189	189	0.99	3e-58	54.44	171	WP_042058756.1
ClbS/DfsB family four-helix bundle protein [Epibacterium mobile]	Epibacterium mobile	188	188	0.99	1e-57	54.44	169	WP_065334233.1
ClbS/DfsB family four-helix bundle protein [Ensifer sp. ENS06]	Ensifer sp. ENS06	187	187	0.99	2e-57	54.44	170	WP_113188265.1
ClbS/DfsB family four-helix bundle protein [Aeromonas sp. FDAARGOS 1404]	Aeromonas sp. FDAARGOS 1404	187	187	0.99	3e-57	54.44	171	WP_216956553.1
ClbS/DfsB family four-helix bundle protein [Aeromonas veronii]	Aeromonas veronii	187	187	0.99	4e-57	54.44	171	WP_201958512.1
ClbS/DfsB family four-helix bundle protein [Aeromonas veronii]	Aeromonas veronii	186	186	0.99	4e-57	54.44	171	WP_139740551.1
MULTISPECIES: ClbS/DfsB family four-helix bundle protein [Aminobacter]	Aminobacter	186	186	0.99	6e-57	54.44	176	WP_067964996.1
ClbS/DfsB family four-helix bundle protein [Aeromonas veronii]	Aeromonas veronii	186	186	0.99	7e-57	54.44	171	WP_206874157.1
ClbS/DfsB family four-helix bundle protein [Aeromonas veronii]	Aeromonas veronii	186	186	0.99	1e-56	54.44	171	WP_139400412.1
ClbS/DfsB family four-helix bundle protein [Aeromonas veronii]	Aeromonas veronii	185	185	0.99	1e-56	54.44	171	WP_179903062.1
ClbS/DfsB family four-helix bundle protein [Aeromonas veronii]	Aeromonas veronii	185	185	0.99	1e-56	54.44	171	WP_219295652.1
ClbS/DfsB family four-helix bundle protein [Aeromonas allosaccharophila]	Aeromonas allosaccharophila	184	184	0.99	3e-56	54.44	171	WP_197927957.1
ClbS/DfsB family four-helix bundle protein [Aeromonas veronii]	Aeromonas veronii	184	184	0.99	4e-56	54.44	171	WP_139474362.1
ClbS/DfsB family four-helix bundle protein [Brucella pseudogrignonensis]	Brucella pseudogrignonensis	184	184	0.99	5e-56	54.44	168	WP_113485684.1
ClbS/DfsB family four-helix bundle protein [Aeromonas veronii]	Aeromonas veronii	184	184	0.99	6e-56	54.44	171	WP_123172253.1
MULTISPECIES: ClbS/DfsB family four-helix bundle protein [Brucella]	Brucella	183	183	0.99	8e-56	54.44	168	WP_064322199.1
ClbS/DfsB family four-helix bundle protein [Paracoccus sp. IB05]	Paracoccus sp. IB05	77.4	77.4	0.4	5e-15	54.41	90	WP_198838670.1
ClbS/DfsB family four-helix bundle protein [Rhizobium sp. ACO-34A]	Rhizobium sp. ACO-34A	192	192	0.99	3e-59	54.39	174	WP_099060090.1
ClbS/DfsB family four-helix bundle protein [Janthinobacterium sp. BJB426]	Janthinobacterium sp. BJB426	191	191	0.98	9e-59	54.39	170	WP_099377670.1
ClbS/DfsB family four-helix bundle protein [Janthinobacterium lividum]	Janthinobacterium lividum	190	190	0.98	2e-58	54.39	170	WP_176374434.1
MULTISPECIES: ClbS/DfsB family four-helix bundle protein [Janthinobacterium]	Janthinobacterium	189	189	0.98	6e-58	54.39	170	WP_070282994.1
ClbS/DfsB family four-helix bundle protein [Janthinobacterium sp. BJB301]	Janthinobacterium sp. BJB301	188	188	0.98	1e-57	54.39	170	WP_099389693.1
ClbS/DfsB family four-helix bundle protein [Janthinobacterium lividum]	Janthinobacterium lividum	186	186	0.98	8e-57	54.39	170	WP_070257848.1
ClbS/DfsB family four-helix bundle protein [Pleomorphomonas diazotrophica]	Pleomorphomonas diazotrophica	184	184	0.99	3e-56	54.39	170	WP_101288327.1
ClbS/DfsB family four-helix bundle protein [Escherichia coli]	Escherichia coli	93.2	93.2	0.47	3e-21	54.32	87	NEM65008.1
hypothetical protein [Morganella morganii]	Morganella morganii	80.5	80.5	0.41	1e-16	54.29	69	EGT5717238.1
ClbS/DfsB family four-helix bundle protein [Janthinobacterium sp. 64]	Janthinobacterium sp. 64	188	188	0.94	9e-58	54.27	170	WP_100875039.1
ClbS/DfsB family four-helix bundle protein [Janthinobacterium sp. NKUCC06_STL]	Janthinobacterium sp. NKUCC06_STL	186	186	0.94	5e-57	54.27	170	WP_219309998.1
COG4283: Uncharacterized conserved protein [Raoultella ornithinolytica]	Raoultella ornithinolytica	145	145	0.75	2e-41	54.26	141	VEC78172.1
ClbS/DfsB family four-helix bundle protein [Escherichia coli]	Escherichia coli	166	166	0.83	4e-49	54.23	154	WP_137456699.1
ClbS/DfsB family four-helix bundle protein [Escherichia coli]	Escherichia coli	166	166	0.83	4e-49	54.23	150	MBB7476752.1
ClbS/DfsB family four-helix bundle protein [Escherichia coli]	Escherichia coli	166	166	0.83	4e-49	54.23	151	WP_137513410.1
ClbS/DfsB family four-helix bundle protein [Escherichia coli]	Escherichia coli	166	166	0.83	5e-49	54.23	152	WP_064577719.1
ClbS/DfsB family four-helix bundle protein [Escherichia coli]	Escherichia coli	165	165	0.83	5e-49	54.23	149	WP_141011438.1
ClbS/DfsB family four-helix bundle protein [Salmonella enterica]	Salmonella enterica	159	159	0.83	1e-46	54.23	148	EBC2740128.1
ClbS/DfsB family four-helix bundle protein [Elizabethkingia anophelis]	Elizabethkingia anophelis	191	191	0.97	6e-59	54.22	167	WP_035591908.1
ClbS/DfsB family four-helix bundle protein [Dickeya undicola]	Dickeya undicola	191	191	0.97	8e-59	54.22	172	WP_123253168.1
ClbS/DfsB family four-helix bundle protein [Elizabethkingia anophelis]	Elizabethkingia anophelis	191	191	0.97	8e-59	54.22	169	WP_078675565.1
ClbS/DfsB family four-helix bundle protein [Dickeya undicola]	Dickeya undicola	191	191	0.97	9e-59	54.22	172	WP_123250632.1
ClbS/DfsB family four-helix bundle protein [Elizabethkingia anophelis]	Elizabethkingia anophelis	190	190	0.97	1e-58	54.22	167	WP_087092957.1
MULTISPECIES: ClbS/DfsB family four-helix bundle protein [Elizabethkingia]	Elizabethkingia	190	190	0.97	2e-58	54.22	169	WP_078703130.1
ClbS/DfsB family four-helix bundle protein [Elizabethkingia anophelis]	Elizabethkingia anophelis	190	190	0.97	2e-58	54.22	169	WP_021346811.1
ClbS/DfsB family four-helix bundle protein [Elizabethkingia sp. ASV34]	Elizabethkingia sp. ASV34	189	189	0.97	2e-58	54.22	167	WP_199162488.1
ClbS/DfsB family four-helix bundle protein [Elizabethkingia miricola]	Elizabethkingia miricola	189	189	0.97	3e-58	54.22	169	WP_078780264.1
ClbS/DfsB family four-helix bundle protein [Elizabethkingia miricola]	Elizabethkingia miricola	189	189	0.97	3e-58	54.22	167	WP_078794804.1
ClbS/DfsB family four-helix bundle protein [Escherichia coli]	Escherichia coli	189	189	0.97	4e-58	54.22	172	WP_097753797.1
ClbS/DfsB family four-helix bundle protein [Klebsiella sp. BDA134-6]	Klebsiella sp. BDA134-6	189	189	0.97	6e-58	54.22	172	WP_195729605.1
ClbS/DfsB family four-helix bundle protein [Kaistia granuli]	Kaistia granuli	188	188	0.97	7e-58	54.22	170	WP_018181282.1
ClbS/DfsB family four-helix bundle protein [Klebsiella aerogenes]	Klebsiella aerogenes	188	188	0.97	1e-57	54.22	172	WP_213193117.1
ClbS/DfsB family four-helix bundle protein [Proteus mirabilis]	Proteus mirabilis	188	188	0.97	1e-57	54.22	172	MBI6449137.1
ClbS/DfsB family four-helix bundle protein [Elizabethkingia miricola]	Elizabethkingia miricola	187	187	0.97	1e-57	54.22	169	WP_045179786.1
ClbS/DfsB family four-helix bundle protein [Elizabethkingia anophelis]	Elizabethkingia anophelis	187	187	0.97	2e-57	54.22	169	WP_034848327.1
ClbS/DfsB family four-helix bundle protein [Yersinia intermedia]	Yersinia intermedia	187	187	0.97	3e-57	54.22	171	WP_145603165.1
MULTISPECIES: ClbS/DfsB family four-helix bundle protein [Yersinia]	Yersinia	186	186	0.97	4e-57	54.22	171	WP_042569201.1
MULTISPECIES: ClbS/DfsB family four-helix bundle protein [Enterobacteriaceae]	Enterobacteriaceae	186	186	0.97	5e-57	54.22	172	WP_196013717.1
ClbS/DfsB family four-helix bundle protein [Citrobacter farmeri]	Citrobacter farmeri	186	186	0.97	5e-57	54.22	172	WP_195505025.1
TPA: ClbS/DfsB family four-helix bundle protein [Citrobacter farmeri]	Citrobacter farmeri	186	186	0.97	5e-57	54.22	172	HBC0356072.1
ClbS/DfsB family four-helix bundle protein [Yersinia intermedia]	Yersinia intermedia	186	186	0.97	6e-57	54.22	171	WP_050089075.1
ClbS/DfsB family four-helix bundle protein [Citrobacter farmeri]	Citrobacter farmeri	186	186	0.97	7e-57	54.22	172	WP_042321626.1
ClbS/DfsB family four-helix bundle protein [Yersinia intermedia]	Yersinia intermedia	186	186	0.97	8e-57	54.22	171	WP_145551362.1
ClbS/DfsB family four-helix bundle protein [Elizabethkingia meningoseptica]	Elizabethkingia meningoseptica	186	186	0.97	1e-56	54.22	170	WP_069214668.1
ClbS/DfsB family four-helix bundle protein [Yersinia intermedia]	Yersinia intermedia	186	186	0.97	1e-56	54.22	171	WP_005185963.1
ClbS/DfsB family four-helix bundle protein [Pedobacter steynii]	Pedobacter steynii	186	186	0.97	1e-56	54.22	170	WP_074605054.1
ClbS/DfsB family four-helix bundle protein [Enterobacter hormaechei]	Enterobacter hormaechei	185	185	0.97	2e-56	54.22	172	WP_058659697.1
ClbS/DfsB family four-helix bundle protein [Citrobacter farmeri]	Citrobacter farmeri	184	184	0.97	5e-56	54.22	172	WP_200033956.1
ClbS/DfsB family four-helix bundle protein [Kosakonia sacchari]	Kosakonia sacchari	184	184	0.97	6e-56	54.22	171	WP_175273805.1
ClbS/DfsB family four-helix bundle protein [Kiloniella majae]	Kiloniella majae	182	182	0.97	2e-55	54.22	172	WP_085901059.1
ClbS/DfsB family four-helix bundle protein [Enterobacter cloacae]	Enterobacter cloacae	181	181	0.97	4e-55	54.22	172	WP_129362945.1
ClbS/DfsB family four-helix bundle protein [Kiloniella majae]	Kiloniella majae	180	180	0.97	2e-54	54.22	172	WP_085907341.1
MULTISPECIES: ClbS/DfsB family four-helix bundle protein [unclassified Flavobacterium]	unclassified Flavobacterium	179	179	0.97	3e-54	54.22	171	WP_194619325.1
ClbS/DfsB family four-helix bundle protein [Flavobacterium sp. YO12]	Flavobacterium sp. YO12	179	179	0.97	4e-54	54.22	170	WP_129025306.1
ClbS/DfsB family four-helix bundle protein [Chryseobacterium scophthalmum]	Chryseobacterium scophthalmum	178	178	0.97	9e-54	54.22	170	WP_074231663.1
ClbS/DfsB family four-helix bundle protein [Maribacter hydrothermalis]	Maribacter hydrothermalis	190	190	0.98	1e-58	54.17	171	WP_068483076.1
hypothetical protein VO71_19335 [Aeromonas salmonicida subsp. smithia]	Aeromonas salmonicida subsp. smithia	145	145	0.78	2e-41	54.14	133	KTA89790.1
ClbS/DfsB family four-helix bundle protein [Elizabethkingia ursingii]	Elizabethkingia ursingii	189	189	1	3e-58	54.12	169	WP_078777853.1
ClbS/DfsB family four-helix bundle protein [Elizabethkingia ursingii]	Elizabethkingia ursingii	187	187	1	2e-57	54.12	169	WP_078721575.1
hypothetical protein ECDEC15A_4414 [Escherichia coli DEC15A]	Escherichia coli DEC15A	113	113	0.57	4e-29	54.08	101	EHX94679.1
ClbS/DfsB family four-helix bundle protein [Escherichia coli]	Escherichia coli	184	184	0.94	2e-56	54.04	161	WP_087902129.1
MULTISPECIES: ClbS/DfsB family four-helix bundle protein [Providencia]	Providencia	182	182	0.94	4e-55	54.04	172	WP_136134813.1
ClbS/DfsB family four-helix bundle protein [Hydrogenophaga sp.]	Hydrogenophaga sp.	181	181	0.94	1e-54	54.04	170	MBW8300106.1
ClbS/DfsB family four-helix bundle protein [Escherichia coli]	Escherichia coli	170	170	0.88	1e-50	54	157	WP_137489804.1
ClbS/DfsB family four-helix bundle protein [Escherichia coli]	Escherichia coli	170	170	0.88	1e-50	54	156	WP_137485210.1
hypothetical protein [Proteobacteria bacterium]	Proteobacteria bacterium	187	187	0.95	1e-57	53.99	170	MBS1182613.1
ClbS/DfsB family four-helix bundle protein [Acinetobacter ursingii]	Acinetobacter ursingii	187	187	0.95	3e-57	53.99	173	WP_151832288.1
ClbS/DfsB family four-helix bundle protein [Escherichia coli]	Escherichia coli	186	186	0.95	5e-57	53.99	162	WP_074512043.1
ClbS/DfsB family four-helix bundle protein [Acinetobacter sp. FDAARGOS_515]	Acinetobacter sp. FDAARGOS_515	186	186	0.95	6e-57	53.99	173	WP_125269295.1
TPA: ClbS/DfsB family four-helix bundle protein [Escherichia coli]	Escherichia coli	186	186	0.95	8e-57	53.99	164	HAL9482358.1
ClbS/DfsB family four-helix bundle protein [Acinetobacter ursingii]	Acinetobacter ursingii	186	186	0.95	9e-57	53.99	173	WP_004991572.1
ClbS/DfsB family four-helix bundle protein [Proteus vulgaris]	Proteus vulgaris	183	183	0.95	1e-55	53.99	172	WP_198632295.1
MULTISPECIES: ClbS/DfsB family four-helix bundle protein [Proteus]	Proteus	183	183	0.95	1e-55	53.99	172	WP_198620672.1
ClbS/DfsB family four-helix bundle protein [Alphaproteobacteria bacterium]	Alphaproteobacteria bacterium	182	182	0.95	3e-55	53.99	168	MBU0645188.1
hypothetical protein PPC_2415 [Pseudomonas protegens Cab57]	Pseudomonas protegens Cab57	181	181	0.95	6e-55	53.99	176	BAO61762.1
ClbS/DfsB family four-helix bundle protein [Pseudomonas protegens]	Pseudomonas protegens	181	181	0.95	6e-55	53.99	174	WP_041120615.1
ClbS/DfsB family four-helix bundle protein [Telmatospirillum sp.]	Telmatospirillum sp.	177	177	0.9	1e-53	53.9	170	MTJ82286.1
DfsB family protein [Escherichia coli]	Escherichia coli	174	174	0.9	4e-52	53.9	160	EEW8596818.1
ClbS/DfsB family four-helix bundle protein [Escherichia coli]	Escherichia coli	174	174	0.9	4e-52	53.9	162	WP_140232928.1
ClbS/DfsB family four-helix bundle protein [Escherichia coli]	Escherichia coli	174	174	0.9	4e-52	53.9	161	EFF0719275.1
ClbS/DfsB family four-helix bundle protein [Pedobacter sp. RP-3-8]	Pedobacter sp. RP-3-8	191	191	0.98	5e-59	53.89	166	WP_131608364.1
ClbS/DfsB family four-helix bundle protein [Tenacibaculum aiptasiae]	Tenacibaculum aiptasiae	191	191	0.98	1e-58	53.89	168	WP_150901303.1
MULTISPECIES: ClbS/DfsB family four-helix bundle protein [unclassified Ensifer]	unclassified Ensifer	187	187	0.98	1e-57	53.89	170	WP_090294609.1
ClbS/DfsB family four-helix bundle protein [Ensifer sp. PDNC004]	Ensifer sp. PDNC004	187	187	0.98	2e-57	53.89	170	WP_205239194.1
MULTISPECIES: ClbS/DfsB family four-helix bundle protein [unclassified Ensifer]	unclassified Ensifer	187	187	0.98	2e-57	53.89	170	WP_060580932.1
ClbS/DfsB family four-helix bundle protein [Thalassospira sp. MCCC 1A01428]	Thalassospira sp. MCCC 1A01428	184	184	0.98	5e-56	53.89	168	WP_085595039.1
ClbS/DfsB family four-helix bundle protein [Brucella thiophenivorans]	Brucella thiophenivorans	184	184	0.98	6e-56	53.89	168	WP_094505761.1
MULTISPECIES: ClbS/DfsB family four-helix bundle protein [unclassified Pseudomonas]	unclassified Pseudomonas	183	183	0.98	9e-56	53.89	168	WP_184742097.1
MULTISPECIES: ClbS/DfsB family four-helix bundle protein [Pseudomonas]	Pseudomonas	183	183	0.98	1e-55	53.89	168	WP_131696482.1
ClbS/DfsB family four-helix bundle protein [Pseudomonas kirkiae]	Pseudomonas kirkiae	183	183	0.98	1e-55	53.89	170	WP_131189256.1
ClbS/DfsB family four-helix bundle protein [Pseudomonas kirkiae]	Pseudomonas kirkiae	182	182	0.98	2e-55	53.89	170	WP_131183413.1
ClbS/DfsB family four-helix bundle protein [Tenacibaculum gallaicum]	Tenacibaculum gallaicum	182	182	0.98	3e-55	53.89	177	WP_115901438.1
hypothetical protein DI528_03970 [Shinella sp.]	Shinella sp.	190	190	0.99	2e-58	53.85	174	PZU88855.1
ClbS/DfsB family four-helix bundle protein [Defluviimonas alba]	Defluviimonas alba	189	189	0.99	5e-58	53.85	168	WP_066809804.1
ClbS/DfsB family four-helix bundle protein [Alphaproteobacteria bacterium]	Alphaproteobacteria bacterium	189	189	0.99	6e-58	53.85	169	MBU0645260.1
ClbS/DfsB family four-helix bundle protein [Aminobacter lissarensis]	Aminobacter lissarensis	188	188	0.99	2e-57	53.85	176	WP_184767457.1
ClbS/DfsB family four-helix bundle protein [Aeromonas allosaccharophila]	Aeromonas allosaccharophila	187	187	0.99	2e-57	53.85	171	WP_163127610.1
ClbS/DfsB family four-helix bundle protein [Aeromonas veronii]	Aeromonas veronii	187	187	0.99	4e-57	53.85	171	WP_005355058.1
ClbS/DfsB family four-helix bundle protein [Mesorhizobium loti]	Mesorhizobium loti	185	185	0.99	4e-56	53.85	197	WP_101940016.1
ClbS/DfsB family four-helix bundle protein [Devosia sp. M6-77]	Devosia sp. M6-77	184	184	0.99	4e-56	53.85	170	WP_126151881.1
ClbS/DfsB family four-helix bundle protein [Aeromonas veronii]	Aeromonas veronii	184	184	0.99	5e-56	53.85	171	WP_043822005.1
ClbS/DfsB family four-helix bundle protein [Ochrobactrum sp. CNPMS2088]	Ochrobactrum sp. CNPMS2088	182	182	0.99	1e-55	53.85	168	WP_194778978.1
MULTISPECIES: ClbS/DfsB family four-helix bundle protein [unclassified Ochrobactrum]	unclassified Ochrobactrum	182	182	0.99	2e-55	53.85	168	WP_200635689.1
MULTISPECIES: ClbS/DfsB family four-helix bundle protein [Brucella/Ochrobactrum group]	Brucella/Ochrobactrum group	181	181	0.99	8e-55	53.85	168	WP_007872288.1
MULTISPECIES: ClbS/DfsB family four-helix bundle protein [Brucella/Ochrobactrum group]	Brucella/Ochrobactrum group	179	179	0.99	2e-54	53.85	168	WP_095447646.1
ClbS/DfsB family four-helix bundle protein [Janthinobacterium sp. BJB304]	Janthinobacterium sp. BJB304	191	191	0.98	5e-59	53.8	170	WP_099408189.1
MULTISPECIES: ClbS/DfsB family four-helix bundle protein [unclassified Janthinobacterium]	unclassified Janthinobacterium	191	191	0.98	5e-59	53.8	170	WP_086137436.1
ClbS/DfsB family four-helix bundle protein [Janthinobacterium svalbardensis]	Janthinobacterium svalbardensis	191	191	0.98	9e-59	53.8	170	WP_096232870.1
ClbS/DfsB family four-helix bundle protein [Janthinobacterium sp. ROICE36]	Janthinobacterium sp. ROICE36	189	189	0.98	3e-58	53.8	170	WP_102122423.1
MULTISPECIES: ClbS/DfsB family four-helix bundle protein [unclassified Janthinobacterium]	unclassified Janthinobacterium	188	188	0.98	1e-57	53.8	170	WP_151091943.1
ClbS/DfsB family four-helix bundle protein [Janthinobacterium sp. 13]	Janthinobacterium sp. 13	187	187	0.98	2e-57	53.8	170	WP_099665974.1
ClbS/DfsB family four-helix bundle protein [Janthinobacterium lividum]	Janthinobacterium lividum	187	187	0.98	2e-57	53.8	170	WP_034782642.1
ClbS/DfsB family four-helix bundle protein [Janthinobacterium sp. 67]	Janthinobacterium sp. 67	187	187	0.98	3e-57	53.8	170	WP_100428641.1
ClbS/DfsB family four-helix bundle protein [Escherichia coli]	Escherichia coli	179	179	0.92	2e-54	53.8	158	WP_024167776.1
ClbS/DfsB family four-helix bundle protein [Escherichia coli]	Escherichia coli	177	177	0.92	3e-53	53.8	165	WP_137488902.1
hypothetical protein [Bosea sp. WAO]	Bosea sp. WAO	164	164	0.92	2e-48	53.8	164	MBB5243988.1
ClbS/DfsB family four-helix bundle protein [Escherichia coli]	Escherichia coli	183	183	0.94	7e-56	53.75	159	WP_042101159.1
ClbS/DfsB family four-helix bundle protein [Escherichia coli]	Escherichia coli	178	178	0.94	8e-54	53.75	166	WP_137494248.1
ClbS/DfsB family four-helix bundle protein [Escherichia coli]	Escherichia coli	168	168	0.87	6e-50	53.69	155	WP_137472293.1
ClbS/DfsB family four-helix bundle protein [Salmonella enterica subsp. enterica serovar Kentucky]	Salmonella enterica subsp. enterica serovar Kentucky	161	161	0.87	3e-47	53.69	155	MBJ3485202.1
ClbS/DfsB family four-helix bundle protein [Salmonella enterica subsp. enterica]	Salmonella enterica subsp. enterica	109	109	0.55	2e-27	53.68	94	EDV6071913.1
hypothetical protein NHU_00843 [Rhodovulum sulfidophilum]	Rhodovulum sulfidophilum	90.1	90.1	0.48	4e-20	53.66	90	BAQ68011.1
ClbS/DfsB family four-helix bundle protein [Rhodovulum sulfidophilum]	Rhodovulum sulfidophilum	89.7	89.7	0.48	2e-19	53.66	124	WP_082241781.1
hypothetical protein CAY62_15965 [Photobacterium damselae subsp. damselae]	Photobacterium damselae subsp. damselae	54.7	54.7	0.24	8e-07	53.66	50	ARR51641.1
ClbS/DfsB family four-helix bundle protein [Elizabethkingia anophelis]	Elizabethkingia anophelis	192	192	0.97	3e-59	53.61	167	WP_009084375.1
ClbS/DfsB family four-helix bundle protein [Elizabethkingia miricola]	Elizabethkingia miricola	191	191	0.97	7e-59	53.61	167	WP_078798052.1
ClbS/DfsB family four-helix bundle protein [Elizabethkingia anophelis]	Elizabethkingia anophelis	191	191	0.97	8e-59	53.61	169	WP_078413042.1
ClbS/DfsB family four-helix bundle protein [Elizabethkingia anophelis]	Elizabethkingia anophelis	191	191	0.97	1e-58	53.61	169	WP_149101203.1
ClbS/DfsB family four-helix bundle protein [Elizabethkingia anophelis]	Elizabethkingia anophelis	189	189	0.97	3e-58	53.61	169	WP_102793732.1
hypothetical protein ABS35_38770 [Kaistia sp. SCN 65-12]	Kaistia sp. SCN 65-12	189	189	0.97	4e-58	53.61	170	ODT13035.1
MULTISPECIES: ClbS/DfsB family four-helix bundle protein [Elizabethkingia]	Elizabethkingia	189	189	0.97	5e-58	53.61	167	WP_059344358.1
ClbS/DfsB family four-helix bundle protein [Dickeya undicola]	Dickeya undicola	188	188	0.97	8e-58	53.61	172	WP_033568793.1
ClbS/DfsB family four-helix bundle protein [Elizabethkingia anophelis]	Elizabethkingia anophelis	188	188	0.97	1e-57	53.61	167	WP_154493079.1
hypothetical protein BN1086_04845 [Citrobacter koseri]	Citrobacter koseri	187	187	0.97	2e-57	53.61	172	CDZ86594.1
ClbS/DfsB family four-helix bundle protein [Chitinophaga lutea]	Chitinophaga lutea	187	187	0.97	2e-57	53.61	170	WP_123847940.1
ClbS/DfsB family four-helix bundle protein [Sphingobacterium multivorum]	Sphingobacterium multivorum	187	187	0.97	2e-57	53.61	168	WP_182333059.1
ClbS/DfsB family four-helix bundle protein [Klebsiella oxytoca]	Klebsiella oxytoca	187	187	0.97	2e-57	53.61	172	WP_154022940.1
ClbS/DfsB family four-helix bundle protein [Escherichia coli]	Escherichia coli	187	187	0.97	2e-57	53.61	172	WP_022645066.1
ClbS/DfsB family four-helix bundle protein [Citrobacter europaeus]	Citrobacter europaeus	187	187	0.97	2e-57	53.61	172	WP_221922723.1
ClbS/DfsB family four-helix bundle protein [Salmonella enterica]	Salmonella enterica	187	187	0.97	2e-57	53.61	172	EBS7636372.1
MULTISPECIES: ClbS/DfsB family four-helix bundle protein [Sphingobacterium]	Sphingobacterium	187	187	0.97	2e-57	53.61	168	WP_153846274.1
ClbS/DfsB family four-helix bundle protein [Rahnella sp. RFA10(1/100)]	Rahnella sp. RFA10(1/100)	187	187	0.97	3e-57	53.61	172	WP_129955549.1
ClbS/DfsB family four-helix bundle protein [Sphingobacterium sp. B29]	Sphingobacterium sp. B29	187	187	0.97	3e-57	53.61	168	WP_075994899.1
ClbS/DfsB family four-helix bundle protein [Rahnella sp. L72c]	Rahnella sp. L72c	187	187	0.97	3e-57	53.61	172	WP_217138400.1
ClbS/DfsB family four-helix bundle protein [Escherichia coli]	Escherichia coli	187	187	0.97	4e-57	53.61	171	QKN32394.1
ClbS/DfsB family four-helix bundle protein [Providencia sneebia]	Providencia sneebia	187	187	0.97	4e-57	53.61	172	WP_008915910.1
TPA: ClbS/DfsB family four-helix bundle protein [Escherichia coli]	Escherichia coli	186	186	0.97	4e-57	53.61	172	HBA6344689.1
ClbS/DfsB family four-helix bundle protein [Escherichia coli]	Escherichia coli	186	186	0.97	5e-57	53.61	172	MBW3480741.1
TPA: ClbS/DfsB family four-helix bundle protein [Escherichia coli]	Escherichia coli	186	186	0.97	5e-57	53.61	171	HBB1066364.1
ClbS/DfsB family four-helix bundle protein [Escherichia coli]	Escherichia coli	186	186	0.97	6e-57	53.61	172	WP_113263415.1
TPA: ClbS/DfsB family four-helix bundle protein [Escherichia coli]	Escherichia coli	186	186	0.97	6e-57	53.61	177	HAI6510903.1
ClbS/DfsB family four-helix bundle protein [Escherichia coli]	Escherichia coli	186	186	0.97	6e-57	53.61	172	WP_128458868.1
ClbS/DfsB family four-helix bundle protein [Escherichia coli]	Escherichia coli	186	186	0.97	6e-57	53.61	168	WP_143355384.1
MULTISPECIES: ClbS/DfsB family four-helix bundle protein [Bacteria]	Bacteria	186	186	0.97	6e-57	53.61	172	WP_000115885.1
ClbS/DfsB family four-helix bundle protein [Escherichia coli]	Escherichia coli	186	186	0.97	6e-57	53.61	167	EFF0491207.1
TPA: ClbS/DfsB family four-helix bundle protein [Escherichia coli]	Escherichia coli	186	186	0.97	6e-57	53.61	172	HAI3658194.1
ClbS/DfsB family four-helix bundle protein [Escherichia coli]	Escherichia coli	186	186	0.97	7e-57	53.61	172	WP_080028680.1
TPA: ClbS/DfsB family four-helix bundle protein [Escherichia coli]	Escherichia coli	186	186	0.97	8e-57	53.61	172	HAH1589771.1
ClbS/DfsB family four-helix bundle protein [Sphingobacterium multivorum]	Sphingobacterium multivorum	186	186	0.97	8e-57	53.61	169	WP_201638913.1
ClbS/DfsB family four-helix bundle protein [Escherichia coli]	Escherichia coli	186	186	0.97	1e-56	53.61	172	WP_016235458.1
ClbS/DfsB family four-helix bundle protein [Escherichia coli]	Escherichia coli	186	186	0.97	1e-56	53.61	189	WP_134692134.1
ClbS/DfsB family four-helix bundle protein [Escherichia coli]	Escherichia coli	185	185	0.97	1e-56	53.61	172	WP_137444203.1
Uncharacterized conserved protein [Escherichia coli]	Escherichia coli	186	186	0.97	1e-56	53.61	190	STI17157.1
ClbS/DfsB family four-helix bundle protein [Escherichia coli]	Escherichia coli	185	185	0.97	2e-56	53.61	172	WP_096838751.1
ClbS/DfsB family four-helix bundle protein [Klebsiella variicola]	Klebsiella variicola	185	185	0.97	2e-56	53.61	172	WP_211745146.1
ClbS/DfsB family four-helix bundle protein [Elizabethkingia occulta]	Elizabethkingia occulta	185	185	0.97	2e-56	53.61	169	WP_078773293.1
ClbS/DfsB family four-helix bundle protein [Rahnella sp. Larv3_ips]	Rahnella sp. Larv3_ips	185	185	0.97	2e-56	53.61	172	WP_122096644.1
ClbS/DfsB family four-helix bundle protein [Elizabethkingia ursingii]	Elizabethkingia ursingii	185	185	0.97	2e-56	53.61	169	WP_078405075.1
ClbS/DfsB family four-helix bundle protein [Providencia rettgeri]	Providencia rettgeri	185	185	0.97	2e-56	53.61	172	WP_165879154.1
MULTISPECIES: ClbS/DfsB family four-helix bundle protein [Enterobacterales]	Enterobacterales	185	185	0.97	2e-56	53.61	172	WP_110592360.1
MULTISPECIES: ClbS/DfsB family four-helix bundle protein [Enterobacteriaceae]	Enterobacteriaceae	184	184	0.97	3e-56	53.61	172	WP_109867004.1
hypothetical protein B4916_12060 [Yersinia intermedia]	Yersinia intermedia	184	184	0.97	3e-56	53.61	171	OWF91002.1
MULTISPECIES: ClbS/DfsB family four-helix bundle protein [Proteus]	Proteus	184	184	0.97	3e-56	53.61	172	WP_036894781.1
ClbS/DfsB family four-helix bundle protein [Kosakonia cowanii]	Kosakonia cowanii	184	184	0.97	4e-56	53.61	172	WP_054803057.1
ClbS/DfsB family four-helix bundle protein [Klebsiella variicola]	Klebsiella variicola	184	184	0.97	4e-56	53.61	172	WP_080783529.1
ClbS/DfsB family four-helix bundle protein [Citrobacter telavivensis]	Citrobacter telavivensis	184	184	0.97	7e-56	53.61	172	WP_152401755.1
ClbS/DfsB family four-helix bundle protein [Kosakonia cowanii]	Kosakonia cowanii	184	184	0.97	7e-56	53.61	172	WP_128483807.1
ClbS/DfsB family four-helix bundle protein [Elizabethkingia meningoseptica]	Elizabethkingia meningoseptica	183	183	0.97	8e-56	53.61	170	WP_073551821.1
ClbS/DfsB family four-helix bundle protein [Yersinia intermedia]	Yersinia intermedia	183	183	0.97	8e-56	53.61	171	WP_087784270.1
ClbS/DfsB family four-helix bundle protein [Niveispirillum sp. SYP-B3756]	Niveispirillum sp. SYP-B3756	182	182	0.97	1e-55	53.61	170	MQP67288.1
ClbS/DfsB family four-helix bundle protein [Escherichia coli]	Escherichia coli	182	182	0.97	2e-55	53.61	172	EGJ4575598.1
ClbS/DfsB family four-helix bundle protein [Elizabethkingia meningoseptica]	Elizabethkingia meningoseptica	182	182	0.97	3e-55	53.61	170	WP_016199580.1
ClbS/DfsB family four-helix bundle protein [Yersinia enterocolitica]	Yersinia enterocolitica	181	181	0.97	5e-55	53.61	171	WP_083162775.1
ClbS/DfsB family four-helix bundle protein [Pleomorphomonas carboxyditropha]	Pleomorphomonas carboxyditropha	179	179	0.97	5e-54	53.61	170	WP_100078864.1
ClbS/DfsB family four-helix bundle protein [Flavobacterium piscis]	Flavobacterium piscis	178	178	0.97	9e-54	53.61	171	WP_065448103.1
ClbS/DfsB family four-helix bundle protein [Edaphovirga cremea]	Edaphovirga cremea	177	177	0.97	1e-53	53.61	171	WP_114195053.1
ClbS/DfsB family four-helix bundle protein [Flavobacterium sp. 2]	Flavobacterium sp. 2	176	176	0.97	6e-53	53.61	170	WP_099720592.1
ClbS/DfsB family four-helix bundle protein [Kiloniella majae]	Kiloniella majae	172	172	0.97	3e-51	53.61	172	WP_085903976.1
ClbS/DfsB family four-helix bundle protein [Sphingobacterium sp. 30C10-4-7]	Sphingobacterium sp. 30C10-4-7	171	171	0.97	4e-51	53.61	171	WP_130140452.1
ClbS/DfsB family four-helix bundle protein [Tabrizicola sp. DJC]	Tabrizicola sp. DJC	167	167	0.97	1e-49	53.61	167	WP_118149449.1
DfsB family protein [Escherichia coli]	Escherichia coli	172	172	0.9	2e-51	53.59	159	EGD5121112.1
ClbS/DfsB family four-helix bundle protein [Escherichia coli]	Escherichia coli	189	189	0.98	3e-58	53.57	170	NPF70763.1
ClbS/DfsB family four-helix bundle protein [Pseudochrobactrum asaccharolyticum]	Pseudochrobactrum asaccharolyticum	186	186	0.98	7e-57	53.57	167	WP_113946439.1
ClbS/DfsB family four-helix bundle protein [Ochrobactrum sp. MR28]	Ochrobactrum sp. MR28	186	186	0.98	9e-57	53.57	167	MBX8803102.1
ClbS/DfsB family four-helix bundle protein [Aeromonas veronii]	Aeromonas veronii	183	183	0.98	7e-56	53.57	171	WP_182938368.1
hypothetical protein [Chitinophaga sancti]	Chitinophaga sancti	174	174	0.98	3e-52	53.57	170	MBB2870658.1
hypothetical protein [Chitinophaga sancti]	Chitinophaga sancti	174	174	0.98	5e-52	53.57	170	MBM7739714.1
ClbS/DfsB family four-helix bundle protein [Chromobacterium phragmitis]	Chromobacterium phragmitis	189	189	0.99	4e-58	53.53	180	WP_114074229.1
ClbS/DfsB family four-helix bundle protein [Chromobacterium phragmitis]	Chromobacterium phragmitis	189	189	0.99	5e-58	53.53	180	WP_114062199.1
ClbS/DfsB family four-helix bundle protein [Elizabethkingia ursingii]	Elizabethkingia ursingii	187	187	1	2e-57	53.53	169	WP_059323261.1
ClbS/DfsB family four-helix bundle protein [Sinorhizobium sp. RAC02]	Sinorhizobium sp. RAC02	184	184	1	3e-56	53.53	170	WP_069059465.1
ClbS/DfsB family four-helix bundle protein [Agrobacterium sp. Ap1]	Agrobacterium sp. Ap1	183	183	0.98	1e-55	53.53	174	WP_206826420.1
ClbS/DfsB family four-helix bundle protein [Rhizobium cellulosilyticum]	Rhizobium cellulosilyticum	182	182	0.98	1e-55	53.53	170	WP_183827351.1
ClbS/DfsB family four-helix bundle protein [Rahnella aquatilis]	Rahnella aquatilis	166	166	0.83	4e-49	53.52	150	WP_187514657.1
ClbS/DfsB family four-helix bundle protein [Citrobacter farmeri]	Citrobacter farmeri	187	187	0.98	4e-57	53.49	172	WP_195296412.1
ClbS/DfsB family four-helix bundle protein [Escherichia coli]	Escherichia coli	151	151	0.75	1e-43	53.49	133	WP_146644020.1
ClbS/DfsB family four-helix bundle protein [Escherichia coli]	Escherichia coli	181	181	0.93	5e-55	53.46	158	WP_097438025.1
MULTISPECIES: ClbS/DfsB family four-helix bundle protein [Rhodobacteraceae]	Rhodobacteraceae	181	181	0.94	5e-55	53.42	168	WP_174213120.1
ClbS/DfsB family four-helix bundle protein [Escherichia coli]	Escherichia coli	179	179	0.94	5e-54	53.42	168	WP_077899487.1
ClbS/DfsB family four-helix bundle protein [Rhodobacter capsulatus]	Rhodobacter capsulatus	183	183	0.95	7e-56	53.37	168	WP_023922977.1
ClbS/DfsB family four-helix bundle protein [Sagittula stellata]	Sagittula stellata	182	182	0.95	1e-55	53.37	168	WP_005854941.1
ClbS/DfsB family four-helix bundle protein [Aeromonas allosaccharophila]	Aeromonas allosaccharophila	182	182	0.95	2e-55	53.37	171	WP_139406725.1
ClbS/DfsB family four-helix bundle protein [Proteus mirabilis]	Proteus mirabilis	181	181	0.95	1e-54	53.37	172	MBG2802578.1
ClbS/DfsB family four-helix bundle protein [Proteus mirabilis]	Proteus mirabilis	180	180	0.95	2e-54	53.37	172	MBG2710452.1
MULTISPECIES: ClbS/DfsB family four-helix bundle protein [Proteus]	Proteus	179	179	0.95	2e-54	53.37	172	WP_109372809.1
ClbS/DfsB family four-helix bundle protein [Aeromonas allosaccharophila]	Aeromonas allosaccharophila	179	179	0.95	4e-54	53.37	171	WP_213392012.1
ClbS/DfsB family four-helix bundle protein [Flavobacterium sp.]	Flavobacterium sp.	178	178	0.95	1e-53	53.37	170	MPT36404.1
ClbS/DfsB family four-helix bundle protein [Vibrio anguillarum]	Vibrio anguillarum	87.4	87.4	0.44	4e-19	53.33	79	WP_194586934.1
TPA: ClbS/DfsB family four-helix bundle protein [Enterobacter hormaechei subsp. xiangfangensis]	Enterobacter hormaechei subsp. xiangfangensis	187	187	0.98	2e-57	53.29	172	HAV1637530.1
ClbS/DfsB family four-helix bundle protein [Pectobacterium aroidearum]	Pectobacterium aroidearum	184	184	0.98	4e-56	53.29	170	WP_181828833.1
ClbS/DfsB family four-helix bundle protein [Aminobacter anthyllidis]	Aminobacter anthyllidis	183	183	0.98	9e-56	53.29	170	WP_214386210.1
ClbS/DfsB family four-helix bundle protein [Burkholderia anthina]	Burkholderia anthina	182	182	0.98	1e-55	53.29	170	WP_175776179.1
ClbS/DfsB family four-helix bundle protein [Cedecea sp. FDAARGOS_727]	Cedecea sp. FDAARGOS_727	182	182	0.98	2e-55	53.29	172	WP_172570096.1
ClbS/DfsB family four-helix bundle protein [Aliarcobacter vitoriensis]	Aliarcobacter vitoriensis	182	182	0.98	3e-55	53.29	169	WP_113894843.1
ClbS/DfsB family four-helix bundle protein [Starkeya sp. 3C]	Starkeya sp. 3C	181	181	0.98	5e-55	53.29	170	WP_144341684.1
ClbS/DfsB family four-helix bundle protein [Starkeya sp. HF14-78462]	Starkeya sp. HF14-78462	181	181	0.98	9e-55	53.29	170	WP_159601297.1
ClbS/DfsB family four-helix bundle protein [Pseudovibrio denitrificans]	Pseudovibrio denitrificans	180	180	0.98	1e-54	53.29	170	WP_054785492.1
ClbS/DfsB family four-helix bundle protein [Cedecea davisae]	Cedecea davisae	180	180	0.98	1e-54	53.29	172	WP_216376528.1
ClbS/DfsB family four-helix bundle protein [Cupriavidus sp. UME77]	Cupriavidus sp. UME77	179	179	0.98	4e-54	53.29	170	WP_183034634.1
ClbS/DfsB family four-helix bundle protein [Aliarcobacter butzleri]	Aliarcobacter butzleri	179	179	0.98	4e-54	53.29	169	WP_152020050.1
ClbS/DfsB family four-helix bundle protein [Devosia riboflavina]	Devosia riboflavina	178	178	0.98	8e-54	53.29	170	WP_035083118.1
ClbS/DfsB family four-helix bundle protein [Rhizobium wenxiniae]	Rhizobium wenxiniae	178	178	0.98	1e-53	53.29	168	WP_220324989.1
MULTISPECIES: ClbS/DfsB family four-helix bundle protein [unclassified Shinella]	unclassified Shinella	172	172	0.98	1e-51	53.29	170	WP_050743518.1
ClbS/DfsB family four-helix bundle protein [Zunongwangia atlantica]	Zunongwangia atlantica	172	172	0.98	3e-51	53.29	170	WP_084841055.1
TPA: ClbS/DfsB family four-helix bundle protein [Escherichia coli]	Escherichia coli	170	170	0.89	9e-51	53.29	158	HBB5734402.1
ClbS/DfsB family four-helix bundle protein [Candidatus Symbiopectobacterium sp. PLON1]	Candidatus Symbiopectobacterium sp. PLON1	178	178	0.99	1e-53	53.25	177	MBG6248016.1
ClbS/DfsB family four-helix bundle protein [Escherichia coli]	Escherichia coli	85.5	85.5	0.45	2e-18	53.25	79	WP_169781994.1
ClbS/DfsB family four-helix bundle protein [Proteus mirabilis]	Proteus mirabilis	156	156	0.81	2e-45	53.24	138	WP_163898985.1
MULTISPECIES: ClbS/DfsB family four-helix bundle protein [unclassified Janthinobacterium]	unclassified Janthinobacterium	191	191	0.98	6e-59	53.22	170	WP_070223365.1
ClbS/DfsB family four-helix bundle protein [Burkholderiales bacterium]	Burkholderiales bacterium	191	191	0.98	7e-59	53.22	170	MBH1984825.1
ClbS/DfsB family four-helix bundle protein [Janthinobacterium lividum]	Janthinobacterium lividum	188	188	0.98	1e-57	53.22	170	WP_166446131.1
hypothetical protein CSQ94_25665 [Janthinobacterium sp. BJB312]	Janthinobacterium sp. BJB312	187	187	0.98	1e-57	53.22	170	PHV30520.1
ClbS/DfsB family four-helix bundle protein [Janthinobacterium sp. GW458P]	Janthinobacterium sp. GW458P	187	187	0.98	2e-57	53.22	170	WP_086144284.1
ClbS/DfsB family four-helix bundle protein [Janthinobacterium lividum]	Janthinobacterium lividum	187	187	0.98	2e-57	53.22	170	WP_211548753.1
ClbS/DfsB family four-helix bundle protein [Janthinobacterium sp. 61]	Janthinobacterium sp. 61	187	187	0.98	3e-57	53.22	170	WP_101483333.1
ClbS/DfsB family four-helix bundle protein [Janthinobacterium sp. 75]	Janthinobacterium sp. 75	187	187	0.98	4e-57	53.22	170	WP_133988986.1
ClbS/DfsB family four-helix bundle protein [Janthinobacterium sp. JC611]	Janthinobacterium sp. JC611	186	186	0.98	4e-57	53.22	170	WP_215410238.1
ClbS/DfsB family four-helix bundle protein [Janthinobacterium sp. HH104]	Janthinobacterium sp. HH104	185	185	0.98	2e-56	53.22	170	WP_070303206.1
ClbS/DfsB family four-helix bundle protein [Klebsiella pneumoniae]	Klebsiella pneumoniae	119	119	0.64	2e-31	53.21	110	WP_146704684.1
TPA: ClbS/DfsB family four-helix bundle protein [Escherichia coli]	Escherichia coli	176	176	0.91	2e-53	53.21	155	HAL6293118.1
ClbS/DfsB family four-helix bundle protein [Providencia thailandensis]	Providencia thailandensis	126	126	0.65	7e-34	53.15	117	WP_213537810.1
TPA: ClbS/DfsB family four-helix bundle protein [Escherichia coli]	Escherichia coli	107	107	0.56	1e-26	53.12	99	HBB0467269.1
TPA: ClbS/DfsB family four-helix bundle protein [Vibrio cholerae]	Vibrio cholerae	79.7	79.7	0.37	3e-16	53.12	70	HAY4071228.1
ClbS/DfsB family four-helix bundle protein [Janthinobacterium sp. BJB401]	Janthinobacterium sp. BJB401	184	184	0.94	3e-56	53.05	170	WP_176387833.1
hypothetical protein ECDEC13E_2369 [Escherichia coli DEC13E]	Escherichia coli DEC13E	182	182	0.96	3e-55	53.05	170	EHX73252.1
ClbS/DfsB family four-helix bundle protein [Elizabethkingia anophelis]	Elizabethkingia anophelis	190	190	0.97	2e-58	53.01	169	WP_058879090.1
ClbS/DfsB family four-helix bundle protein [Elizabethkingia anophelis]	Elizabethkingia anophelis	189	189	0.97	4e-58	53.01	169	WP_101360295.1
ClbS/DfsB family four-helix bundle protein [Elizabethkingia anophelis]	Elizabethkingia anophelis	188	188	0.97	8e-58	53.01	167	WP_104917078.1
ClbS/DfsB family four-helix bundle protein [Elizabethkingia anophelis]	Elizabethkingia anophelis	187	187	0.97	4e-57	53.01	169	WP_024564422.1
ClbS/DfsB family four-helix bundle protein [Klebsiella variicola]	Klebsiella variicola	186	186	0.97	8e-57	53.01	172	WP_110215296.1
ClbS/DfsB family four-helix bundle protein [Klebsiella variicola]	Klebsiella variicola	186	186	0.97	8e-57	53.01	172	WP_111526365.1
TPA: hypothetical protein [Sphingobacterium sp.]	Sphingobacterium sp.	186	186	0.97	9e-57	53.01	169	HBW80939.1
MULTISPECIES: ClbS/DfsB family four-helix bundle protein [Enterobacteriaceae]	Enterobacteriaceae	186	186	0.97	9e-57	53.01	172	WP_167798160.1
ClbS/DfsB family four-helix bundle protein [Morganella morganii]	Morganella morganii	186	186	0.97	1e-56	53.01	172	WP_108656491.1
TPA: ClbS/DfsB family four-helix bundle protein [Escherichia coli RS218]	Escherichia coli RS218	186	186	0.97	1e-56	53.01	172	HAL0358004.1
ClbS/DfsB family four-helix bundle protein [Escherichia coli]	Escherichia coli	185	185	0.97	2e-56	53.01	172	WP_200532312.1
MULTISPECIES: ClbS/DfsB family four-helix bundle protein [Providencia]	Providencia	185	185	0.97	2e-56	53.01	172	WP_154603809.1
TPA: ClbS/DfsB family four-helix bundle protein [Escherichia coli]	Escherichia coli	185	185	0.97	2e-56	53.01	172	HAX5916993.1
ClbS/DfsB family four-helix bundle protein [Escherichia coli]	Escherichia coli	185	185	0.97	2e-56	53.01	172	WP_125282062.1
ClbS/DfsB family four-helix bundle protein [Sphingobacterium sp. G1-14]	Sphingobacterium sp. G1-14	184	184	0.97	3e-56	53.01	168	WP_088163661.1
TPA: ClbS/DfsB family four-helix bundle protein [Escherichia coli]	Escherichia coli	184	184	0.97	3e-56	53.01	172	HBB0583610.1
ClbS/DfsB family four-helix bundle protein [Sphingobacterium sp. UME9]	Sphingobacterium sp. UME9	184	184	0.97	3e-56	53.01	168	WP_182984318.1
ClbS/DfsB family four-helix bundle protein [Sphingobacterium sp. 8BC]	Sphingobacterium sp. 8BC	184	184	0.97	3e-56	53.01	169	WP_159333134.1
MULTISPECIES: ClbS/DfsB family four-helix bundle protein [Raoultella]	Raoultella	184	184	0.97	4e-56	53.01	172	WP_133599833.1
ClbS/DfsB family four-helix bundle protein [Klebsiella variicola]	Klebsiella variicola	184	184	0.97	5e-56	53.01	172	WP_172871781.1
hypothetical protein [Rahnella inusitata]	Rahnella inusitata	184	184	0.97	5e-56	53.01	172	MBB6116207.1
ClbS/DfsB family four-helix bundle protein [Dyadobacter luteus]	Dyadobacter luteus	184	184	0.97	5e-56	53.01	170	WP_115829421.1
ClbS/DfsB family four-helix bundle protein [Sphingobacterium siyangense]	Sphingobacterium siyangense	184	184	0.97	5e-56	53.01	168	WP_145327927.1
hypothetical protein IQ31_02093 [Sphingobacterium siyangense]	Sphingobacterium siyangense	184	184	0.97	5e-56	53.01	175	TWI20702.1
TPA: hypothetical protein [Sphingobacterium sp.]	Sphingobacterium sp.	184	184	0.97	6e-56	53.01	169	HAT91325.1
MULTISPECIES: ClbS/DfsB family four-helix bundle protein [Sphingobacterium]	Sphingobacterium	184	184	0.97	6e-56	53.01	171	WP_120332919.1
ClbS/DfsB family four-helix bundle protein [Erwinia sp. J780]	Erwinia sp. J780	183	183	0.97	9e-56	53.01	172	WP_156287546.1
ClbS/DfsB family four-helix bundle protein [Escherichia coli]	Escherichia coli	183	183	0.97	1e-55	53.01	172	WP_001588915.1
ClbS/DfsB family four-helix bundle protein [Escherichia coli]	Escherichia coli	183	183	0.97	1e-55	53.01	172	MBB2360706.1
ClbS/DfsB family four-helix bundle protein [Lampropedia puyangensis]	Lampropedia puyangensis	183	183	0.97	1e-55	53.01	181	WP_136571876.1
ClbS/DfsB family four-helix bundle protein [Raoultella terrigena]	Raoultella terrigena	183	183	0.97	1e-55	53.01	172	WP_115192814.1
ClbS/DfsB family four-helix bundle protein [Raoultella terrigena]	Raoultella terrigena	182	182	0.97	2e-55	53.01	172	WP_076947167.1
ClbS/DfsB family four-helix bundle protein [Yersinia intermedia]	Yersinia intermedia	182	182	0.97	2e-55	53.01	171	WP_050086362.1
ClbS/DfsB family four-helix bundle protein [Sphingobacterium multivorum]	Sphingobacterium multivorum	182	182	0.97	2e-55	53.01	169	WP_115050409.1
ClbS/DfsB family four-helix bundle protein [Raoultella terrigena]	Raoultella terrigena	182	182	0.97	2e-55	53.01	172	WP_045855313.1
TPA: hypothetical protein [Sphingobacterium sp.]	Sphingobacterium sp.	182	182	0.97	2e-55	53.01	169	HAL54742.1
ClbS/DfsB family four-helix bundle protein [Escherichia coli]	Escherichia coli	182	182	0.97	2e-55	53.01	172	WP_042098752.1
ClbS/DfsB family four-helix bundle protein [Raoultella terrigena]	Raoultella terrigena	182	182	0.97	2e-55	53.01	172	WP_178995135.1
ClbS/DfsB family four-helix bundle protein [Yersinia intermedia]	Yersinia intermedia	182	182	0.97	2e-55	53.01	171	WP_050135163.1
ClbS/DfsB family four-helix bundle protein [Yersinia intermedia]	Yersinia intermedia	182	182	0.97	2e-55	53.01	171	WP_050882870.1
ClbS/DfsB family four-helix bundle protein [Escherichia coli]	Escherichia coli	181	181	0.97	5e-55	53.01	172	WP_113386569.1
ClbS/DfsB family four-helix bundle protein [Proteus mirabilis]	Proteus mirabilis	181	181	0.97	5e-55	53.01	172	WP_088493232.1
ClbS/DfsB family four-helix bundle protein [Klebsiella variicola]	Klebsiella variicola	181	181	0.97	7e-55	53.01	172	WP_115655713.1
ClbS/DfsB family four-helix bundle protein [Salmonella enterica]	Salmonella enterica	181	181	0.97	1e-54	53.01	172	EGL7704124.1
ClbS/DfsB family four-helix bundle protein [Enterobacteriaceae bacterium ML5]	Enterobacteriaceae bacterium ML5	181	181	0.97	1e-54	53.01	172	THD49703.1
MULTISPECIES: ClbS/DfsB family four-helix bundle protein [unclassified Ensifer]	unclassified Ensifer	180	180	0.97	1e-54	53.01	170	WP_065787255.1
ClbS/DfsB family four-helix bundle protein [Salmonella enterica subsp. enterica serovar Agama]	Salmonella enterica subsp. enterica serovar Agama	179	179	0.97	4e-54	53.01	172	EBF2918417.1
ClbS/DfsB family four-helix bundle protein [Flavobacterium sp. KMS]	Flavobacterium sp. KMS	178	178	0.97	7e-54	53.01	170	WP_039112899.1
ClbS/DfsB family four-helix bundle protein [Yersinia enterocolitica]	Yersinia enterocolitica	178	178	0.97	7e-54	53.01	171	WP_019078974.1
ClbS/DfsB family four-helix bundle protein [Yersinia enterocolitica]	Yersinia enterocolitica	178	178	0.97	9e-54	53.01	171	WP_219644764.1
ClbS/DfsB family four-helix bundle protein [Elizabethkingia meningoseptica]	Elizabethkingia meningoseptica	178	178	0.97	1e-53	53.01	170	WP_078769335.1
ClbS/DfsB family four-helix bundle protein [Proteus terrae]	Proteus terrae	178	178	0.97	1e-53	53.01	172	WP_109393681.1
ClbS/DfsB family four-helix bundle protein [Yersinia enterocolitica]	Yersinia enterocolitica	177	177	0.97	4e-53	53.01	171	WP_075337422.1
hypothetical protein DI602_10555 [Aliarcobacter butzleri]	Aliarcobacter butzleri	176	176	0.97	6e-53	53.01	169	PZP11946.1
ClbS/DfsB family four-helix bundle protein [Flavobacterium sp. KBS0721]	Flavobacterium sp. KBS0721	176	176	0.97	8e-53	53.01	171	WP_078006251.1
ClbS/DfsB family four-helix bundle protein [Yersinia enterocolitica]	Yersinia enterocolitica	176	176	0.97	8e-53	53.01	171	WP_221863727.1
ClbS/DfsB family four-helix bundle protein [Aliarcobacter butzleri]	Aliarcobacter butzleri	175	175	0.97	1e-52	53.01	169	WP_152019027.1
ClbS/DfsB family four-helix bundle protein [Chryseobacterium sp. JUb44]	Chryseobacterium sp. JUb44	174	174	0.97	5e-52	53.01	170	WP_204536233.1
ClbS/DfsB family four-helix bundle protein [Chryseobacterium sp. Marseille-P9602]	Chryseobacterium sp. Marseille-P9602	173	173	0.97	7e-52	53.01	170	WP_175620986.1
MULTISPECIES: ClbS/DfsB family four-helix bundle protein [unclassified Flavobacterium]	unclassified Flavobacterium	171	171	0.97	5e-51	53.01	170	WP_163430881.1
ClbS/DfsB family four-helix bundle protein [Chryseobacterium sp. NKUCC03_KSP]	Chryseobacterium sp. NKUCC03_KSP	170	170	0.97	2e-50	53.01	170	WP_219240979.1
ClbS/DfsB family four-helix bundle protein [Devosia limi]	Devosia limi	192	192	0.98	2e-59	52.98	167	WP_046134925.1
Uncharacterized conserved protein [Escherichia coli]	Escherichia coli	187	187	0.98	2e-57	52.98	170	STF51206.1
ClbS/DfsB family four-helix bundle protein [Cardiobacteriaceae bacterium TAE3-ERU3]	Cardiobacteriaceae bacterium TAE3-ERU3	181	181	0.98	7e-55	52.98	169	MBV7434159.1
ClbS/DfsB family four-helix bundle protein [Pedobacter caeni]	Pedobacter caeni	178	178	0.98	9e-54	52.98	168	WP_073231139.1
ClbS/DfsB family four-helix bundle protein [Echinicola sp. LN3S3]	Echinicola sp. LN3S3	185	185	1	2e-56	52.94	178	WP_141615092.1
hypothetical protein [Rhizobium cellulosilyticum]	Rhizobium cellulosilyticum	181	181	0.98	5e-55	52.94	170	MBB2877496.1
ClbS/DfsB family four-helix bundle protein [Escherichia coli]	Escherichia coli	172	172	0.9	1e-51	52.94	152	WP_001566024.1
hypothetical protein AWP89_19335 [Escherichia coli]	Escherichia coli	174	174	0.92	3e-52	52.87	163	OKX04808.1
ClbS/DfsB family four-helix bundle protein [Bosea sp.]	Bosea sp.	125	125	0.72	2e-33	52.85	123	MBN9447742.1
ClbS/DfsB family four-helix bundle protein [Aeromonas salmonicida]	Aeromonas salmonicida	103	103	0.52	3e-25	52.81	89	WP_212541150.1
ClbS/DfsB family four-helix bundle protein [Chromobacterium alkanivorans]	Chromobacterium alkanivorans	191	191	0.94	1e-58	52.8	175	WP_205467465.1
TPA: ClbS/DfsB family four-helix bundle protein [Salmonella enterica subsp. enterica serovar Derby]	Salmonella enterica subsp. enterica serovar Derby	176	176	0.94	3e-53	52.8	160	HAF0838706.1
TPA: ClbS/DfsB family four-helix bundle protein [Salmonella enterica]	Salmonella enterica	176	176	0.94	3e-53	52.8	161	HAK6836803.1
MULTISPECIES: ClbS/DfsB family four-helix bundle protein [Chryseobacterium]	Chryseobacterium	174	174	0.94	4e-52	52.8	172	WP_102979460.1
ClbS/DfsB family four-helix bundle protein [Corynebacterium variabile]	Corynebacterium variabile	174	174	0.94	7e-52	52.8	177	WP_041629807.1
ClbS/DfsB family four-helix bundle protein [Massilia violacea]	Massilia violacea	184	184	0.95	4e-56	52.76	170	WP_183440381.1
ClbS/DfsB family four-helix bundle protein [Proteus alimentorum]	Proteus alimentorum	182	182	0.95	2e-55	52.76	172	WP_099074946.1
MULTISPECIES: ClbS/DfsB family four-helix bundle protein [Acinetobacter]	Acinetobacter	181	181	0.95	7e-55	52.76	180	WP_004994188.1
ClbS/DfsB family four-helix bundle protein [Rahnella sp. FC061912-K]	Rahnella sp. FC061912-K	179	179	0.95	6e-54	52.76	172	WP_217203719.1
TPA: ClbS/DfsB family four-helix bundle protein [Salmonella enterica subsp. enterica serovar Derby]	Salmonella enterica subsp. enterica serovar Derby	177	177	0.95	1e-53	52.76	162	HAB6734739.1
ClbS/DfsB family four-helix bundle protein [Pseudomonas sp. St29]	Pseudomonas sp. St29	176	176	0.95	5e-53	52.76	170	WP_060843211.1
ClbS/DfsB family four-helix bundle protein [Pseudomonas protegens]	Pseudomonas protegens	176	176	0.95	6e-53	52.76	170	WP_129406689.1
ClbS/DfsB family four-helix bundle protein [Pseudomonas sp. Os17]	Pseudomonas sp. Os17	176	176	0.95	6e-53	52.76	170	WP_060838707.1
ClbS/DfsB family four-helix bundle protein [Agrobacterium sp. a22-2]	Agrobacterium sp. a22-2	176	176	0.95	7e-53	52.76	170	WP_168471915.1
MULTISPECIES: ClbS/DfsB family four-helix bundle protein [Pseudomonas]	Pseudomonas	176	176	0.95	8e-53	52.76	170	WP_102864235.1
ClbS/DfsB family four-helix bundle protein [Celeribacter sp. HF31]	Celeribacter sp. HF31	174	174	0.95	2e-52	52.76	168	WP_167601414.1
ClbS/DfsB family four-helix bundle protein [Escherichia coli]	Escherichia coli	105	105	0.53	4e-26	52.75	90	WP_219049994.1
Crystal structure of Uncharacterised protein Q1R1X2 from Escherichia coli UTI89 [Escherichia coli UTI89]	Escherichia coli UTI89	178	178	0.97	7e-54	52.73	173	5COF_A
ClbS/DfsB family four-helix bundle protein [Bacteroidetes bacterium]	Bacteroidetes bacterium	183	183	0.98	9e-56	52.69	169	MBL0103163.1
ClbS/DfsB family four-helix bundle protein [Tropicimonas sp. IMCC34043]	Tropicimonas sp. IMCC34043	182	182	0.98	3e-55	52.69	168	WP_116131719.1
ClbS/DfsB family four-helix bundle protein [Acidovorax sp.]	Acidovorax sp.	181	181	0.98	5e-55	52.69	170	MBO9680449.1
ClbS/DfsB family four-helix bundle protein [Ensifer adhaerens]	Ensifer adhaerens	181	181	0.98	5e-55	52.69	170	NUS66972.1
ClbS/DfsB family four-helix bundle protein [Devosia sp.]	Devosia sp.	181	181	0.98	6e-55	52.69	170	MBN9333086.1
hypothetical protein DI549_10565 [Starkeya novella]	Starkeya novella	181	181	0.98	7e-55	52.69	168	PZQ82618.1
MULTISPECIES: ClbS/DfsB family four-helix bundle protein [unclassified Pseudovibrio]	unclassified Pseudovibrio	180	180	0.98	2e-54	52.69	170	WP_057460798.1
ClbS/DfsB family four-helix bundle protein [Pseudomonas kirkiae]	Pseudomonas kirkiae	179	179	0.98	4e-54	52.69	170	WP_131188123.1
ClbS/DfsB family four-helix bundle protein [Brevundimonas mediterranea]	Brevundimonas mediterranea	179	179	0.98	5e-54	52.69	168	WP_183195501.1
ClbS/DfsB family four-helix bundle protein [Pseudovibrio sp. FO-BEG1]	Pseudovibrio sp. FO-BEG1	178	178	0.98	6e-54	52.69	170	WP_014285851.1
ClbS/DfsB family four-helix bundle protein [Serratia marcescens]	Serratia marcescens	178	178	0.98	9e-54	52.69	170	WP_060446877.1
MULTISPECIES: ClbS/DfsB family four-helix bundle protein [Brevundimonas]	Brevundimonas	178	178	0.98	9e-54	52.69	168	WP_040349471.1
hypothetical protein A2795_13890 [Caulobacterales bacterium RIFCSPHIGHO2_01_FULL_67_30]	Caulobacterales bacterium RIFCSPHIGHO2_01_FULL_67_30	177	177	0.98	2e-53	52.69	168	OGN48484.1
ClbS/DfsB family four-helix bundle protein [Brevundimonas sp.]	Brevundimonas sp.	177	177	0.98	3e-53	52.69	168	MBJ7318847.1
hypothetical protein DCF29_10330 [Alphaproteobacteria bacterium]	Alphaproteobacteria bacterium	177	177	0.98	3e-53	52.69	168	PZO04394.1
ClbS/DfsB family four-helix bundle protein [Aliarcobacter butzleri]	Aliarcobacter butzleri	176	176	0.98	4e-53	52.69	169	WP_201522894.1
ClbS/DfsB family four-helix bundle protein [Aliarcobacter butzleri]	Aliarcobacter butzleri	176	176	0.98	5e-53	52.69	170	WP_046993573.1
ClbS/DfsB family four-helix bundle protein [Aliarcobacter butzleri]	Aliarcobacter butzleri	176	176	0.98	7e-53	52.69	169	WP_014468902.1
ClbS/DfsB family four-helix bundle protein [Aliarcobacter butzleri]	Aliarcobacter butzleri	176	176	0.98	1e-52	52.69	169	WP_012013052.1
ClbS/DfsB family four-helix bundle protein [Stenotrophomonas maltophilia]	Stenotrophomonas maltophilia	176	176	0.98	1e-52	52.69	170	WP_049399670.1
DfsB family protein [Stenotrophomonas maltophilia]	Stenotrophomonas maltophilia	173	173	0.98	6e-52	52.69	170	MBA0395588.1
hypothetical protein BGP11_15935 [Rhodobacterales bacterium 65-51]	Rhodobacterales bacterium 65-51	189	189	0.99	6e-58	52.66	168	OJY27541.1
ClbS/DfsB family four-helix bundle protein [Aeromonas allosaccharophila]	Aeromonas allosaccharophila	187	187	0.99	2e-57	52.66	171	WP_042655706.1
MULTISPECIES: ClbS/DfsB family four-helix bundle protein [Rhodovulum]	Rhodovulum	181	181	0.99	5e-55	52.66	168	WP_075786173.1
ClbS/DfsB family four-helix bundle protein [Janthinobacterium lividum]	Janthinobacterium lividum	189	189	0.98	4e-58	52.63	170	WP_071080060.1
MULTISPECIES: ClbS/DfsB family four-helix bundle protein [unclassified Janthinobacterium]	unclassified Janthinobacterium	189	189	0.98	5e-58	52.63	170	WP_099761230.1
ClbS/DfsB family four-helix bundle protein [Janthinobacterium sp. UMAB-60]	Janthinobacterium sp. UMAB-60	188	188	0.98	8e-58	52.63	170	WP_219134139.1
ClbS/DfsB family four-helix bundle protein [Janthinobacterium tructae]	Janthinobacterium tructae	187	187	0.98	2e-57	52.63	170	WP_141171231.1
ClbS/DfsB family four-helix bundle protein [Janthinobacterium sp. UMAB-56]	Janthinobacterium sp. UMAB-56	186	186	0.98	5e-57	52.63	170	WP_219117898.1
ClbS/DfsB family four-helix bundle protein [Janthinobacterium agaricidamnosum]	Janthinobacterium agaricidamnosum	186	186	0.98	5e-57	52.63	170	WP_121670779.1
ClbS/DfsB family four-helix bundle protein [Janthinobacterium sp. KBS0711]	Janthinobacterium sp. KBS0711	186	186	0.98	5e-57	52.63	170	WP_046681818.1
ClbS/DfsB family four-helix bundle protein [Janthinobacterium lividum]	Janthinobacterium lividum	185	185	0.98	1e-56	52.63	170	WP_128140711.1
ClbS/DfsB family four-helix bundle protein [Janthinobacterium sp. OK676]	Janthinobacterium sp. OK676	185	185	0.98	1e-56	52.63	170	WP_092713131.1
ClbS/DfsB family four-helix bundle protein [Janthinobacterium sp. YR213]	Janthinobacterium sp. YR213	185	185	0.98	1e-56	52.63	170	WP_092609718.1
MULTISPECIES: ClbS/DfsB family four-helix bundle protein [Janthinobacterium]	Janthinobacterium	185	185	0.98	2e-56	52.63	170	WP_034752600.1
ClbS/DfsB family four-helix bundle protein [Janthinobacterium lividum]	Janthinobacterium lividum	185	185	0.98	2e-56	52.63	170	WP_072456053.1
hypothetical protein GQ37_015345 [Janthinobacterium sp. BJB1]	Janthinobacterium sp. BJB1	184	184	0.98	2e-56	52.63	170	PJC97886.1
ClbS/DfsB family four-helix bundle protein [Escherichia coli]	Escherichia coli	169	169	0.89	1e-50	52.63	151	EGJ1968470.1
TPA: hypothetical protein [Rhodobacteraceae bacterium]	Rhodobacteraceae bacterium	107	107	0.55	6e-27	52.63	98	HBR62846.1
ClbS/DfsB family four-helix bundle protein [Serratia sp. Leaf51]	Serratia sp. Leaf51	170	170	0.9	9e-51	52.6	165	WP_056772472.1
ClbS/DfsB family four-helix bundle protein [Proteus mirabilis]	Proteus mirabilis	171	171	0.94	6e-51	52.5	171	MBO8919084.1
TPA: ClbS/DfsB family four-helix bundle protein [Escherichia coli]	Escherichia coli	114	114	0.59	2e-29	52.48	101	HAG9197999.1
hypothetical protein [Hyphomicrobiales bacterium]	Hyphomicrobiales bacterium	175	175	0.95	1e-52	52.47	172	MBA68699.1
ClbS/DfsB family four-helix bundle protein [Sphingobacterium sp. HMSC13C05]	Sphingobacterium sp. HMSC13C05	65.5	65.5	0.35	1e-10	52.46	69	WP_083296051.1
ClbS/DfsB family four-helix bundle protein [Elizabethkingia sp. M8]	Elizabethkingia sp. M8	186	186	0.97	1e-56	52.41	169	WP_200402871.1
ClbS/DfsB family four-helix bundle protein [Rahnella aceris]	Rahnella aceris	184	184	0.97	3e-56	52.41	172	WP_200226323.1
ClbS/DfsB family four-helix bundle protein [Klebsiella variicola]	Klebsiella variicola	184	184	0.97	3e-56	52.41	172	WP_194401060.1
MULTISPECIES: ClbS/DfsB family four-helix bundle protein [Enterobacterales]	Enterobacterales	184	184	0.97	4e-56	52.41	172	WP_060555115.1
MULTISPECIES: ClbS/DfsB family four-helix bundle protein [Rahnella]	Rahnella	184	184	0.97	4e-56	52.41	172	WP_013575644.1
ClbS/DfsB family four-helix bundle protein [Proteus alimentorum]	Proteus alimentorum	183	183	0.97	9e-56	52.41	172	WP_196566941.1
ClbS/DfsB family four-helix bundle protein [Pedobacter sp. BAL39]	Pedobacter sp. BAL39	183	183	0.97	1e-55	52.41	170	WP_008239181.1
ClbS/DfsB family four-helix bundle protein [Citrobacter freundii]	Citrobacter freundii	182	182	0.97	2e-55	52.41	172	WP_123924709.1
hypothetical protein UA45_04635 [Morganella morganii]	Morganella morganii	182	182	0.97	2e-55	52.41	172	KJF78629.1
MULTISPECIES: ClbS/DfsB family four-helix bundle protein [Mixta]	Mixta	182	182	0.97	3e-55	52.41	172	WP_141174258.1
ClbS/DfsB family four-helix bundle protein [Raoultella terrigena]	Raoultella terrigena	182	182	0.97	3e-55	52.41	172	WP_123552407.1
ClbS/DfsB family four-helix bundle protein [Escherichia coli]	Escherichia coli	182	182	0.97	4e-55	52.41	172	WP_001520053.1
Uncharacterized conserved protein [Raoultella terrigena]	Raoultella terrigena	181	181	0.97	6e-55	52.41	172	VDR27396.1
ClbS/DfsB family four-helix bundle protein [Lelliottia amnigena]	Lelliottia amnigena	181	181	0.97	7e-55	52.41	172	WP_202667215.1
ClbS/DfsB family four-helix bundle protein [Lelliottia amnigena]	Lelliottia amnigena	181	181	0.97	7e-55	52.41	172	WP_204772340.1
ClbS/DfsB family four-helix bundle protein [Raoultella terrigena]	Raoultella terrigena	181	181	0.97	7e-55	52.41	172	WP_134525882.1
MULTISPECIES: ClbS/DfsB family four-helix bundle protein [Raoultella]	Raoultella	181	181	0.97	8e-55	52.41	172	WP_123707858.1
ClbS/DfsB family four-helix bundle protein [Proteus sp. ZN5]	Proteus sp. ZN5	181	181	0.97	8e-55	52.41	172	WP_165124635.1
ClbS/DfsB family four-helix bundle protein [Klebsiella aerogenes]	Klebsiella aerogenes	181	181	0.97	8e-55	52.41	172	WP_047047488.1
ClbS/DfsB family four-helix bundle protein [Lelliottia amnigena]	Lelliottia amnigena	181	181	0.97	9e-55	52.41	172	WP_059178720.1
ClbS/DfsB family four-helix bundle protein [Lelliottia amnigena]	Lelliottia amnigena	180	180	0.97	1e-54	52.41	172	WP_202694228.1
ClbS/DfsB family four-helix bundle protein [Lelliottia amnigena]	Lelliottia amnigena	180	180	0.97	1e-54	52.41	172	WP_219346906.1
ClbS/DfsB family four-helix bundle protein [Vogesella fluminis]	Vogesella fluminis	179	179	0.97	2e-54	52.41	170	WP_189351677.1
DfsB family protein [Escherichia coli]	Escherichia coli	180	180	0.97	2e-54	52.41	172	QDM73539.1	●	Human
ClbS/DfsB family four-helix bundle protein [Raoultella ornithinolytica]	Raoultella ornithinolytica	179	179	0.97	2e-54	52.41	172	WP_041145452.1
ClbS/DfsB family four-helix bundle protein [Edwardsiella tarda]	Edwardsiella tarda	179	179	0.97	2e-54	52.41	172	WP_035602493.1
ClbS/DfsB family four-helix bundle protein [Mixta intestinalis]	Mixta intestinalis	179	179	0.97	3e-54	52.41	172	WP_160620924.1
ClbS/DfsB family four-helix bundle protein [Escherichia coli]	Escherichia coli	179	179	0.97	3e-54	52.41	172	WP_112032101.1
MULTISPECIES: ClbS/DfsB family four-helix bundle protein [Proteus]	Proteus	179	179	0.97	3e-54	52.41	172	WP_098943567.1
ClbS/DfsB family four-helix bundle protein [Enterobacter sp. 638]	Enterobacter sp. 638	179	179	0.97	3e-54	52.41	172	WP_012016511.1
ClbS/DfsB family four-helix bundle protein [Ensifer sp. LC163]	Ensifer sp. LC163	179	179	0.97	3e-54	52.41	170	WP_065795200.1
MULTISPECIES: ClbS/DfsB family four-helix bundle protein [Proteus]	Proteus	179	179	0.97	3e-54	52.41	172	WP_075673592.1
TPA: ClbS/DfsB family four-helix bundle protein [Escherichia coli]	Escherichia coli	179	179	0.97	3e-54	52.41	172	HBD0518046.1
ClbS/DfsB family four-helix bundle protein [Lelliottia amnigena]	Lelliottia amnigena	179	179	0.97	3e-54	52.41	172	WP_202713747.1
MULTISPECIES: ClbS/DfsB family four-helix bundle protein [Enterobacterales]	Enterobacterales	179	179	0.97	4e-54	52.41	172	WP_000115888.1
hypothetical protein GCM10011419_00940 [Vogesella fluminis]	Vogesella fluminis	180	180	0.97	4e-54	52.41	190	GHD70532.1
ClbS/DfsB family four-helix bundle protein [Morganella morganii]	Morganella morganii	179	179	0.97	4e-54	52.41	172	WP_214209135.1
hypothetical protein HMPREF0693_2779 [Proteus mirabilis ATCC 29906]	Proteus mirabilis ATCC 29906	179	179	0.97	7e-54	52.41	186	EEI47249.1
ClbS/DfsB family four-helix bundle protein [Lelliottia amnigena]	Lelliottia amnigena	178	178	0.97	7e-54	52.41	172	WP_216981741.1
ClbS/DfsB family four-helix bundle protein [Kosakonia sp. CCTCC M2018092]	Kosakonia sp. CCTCC M2018092	178	178	0.97	7e-54	52.41	172	WP_124970494.1
TPA: ClbS/DfsB family four-helix bundle protein [Escherichia coli]	Escherichia coli	178	178	0.97	9e-54	52.41	172	HAO4744743.1
hypothetical protein OA88_10055 [Flavobacterium sp. JRM]	Flavobacterium sp. JRM	178	178	0.97	1e-53	52.41	170	KIC02221.1
MULTISPECIES: ClbS/DfsB family four-helix bundle protein [Salmonella]	Salmonella	177	177	0.97	1e-53	52.41	172	WP_023231741.1
ClbS/DfsB family four-helix bundle protein [Salmonella enterica]	Salmonella enterica	177	177	0.97	2e-53	52.41	172	EAW8085911.1
ClbS/DfsB family four-helix bundle protein [Salmonella enterica subsp. enterica serovar Edinburgh]	Salmonella enterica subsp. enterica serovar Edinburgh	177	177	0.97	2e-53	52.41	174	EBF7355962.1
ClbS/DfsB family four-helix bundle protein [Flavobacterium sp. AJR]	Flavobacterium sp. AJR	177	177	0.97	3e-53	52.41	170	WP_086894001.1
ClbS/DfsB family four-helix bundle protein [Sphingobacterium alkalisoli]	Sphingobacterium alkalisoli	177	177	0.97	3e-53	52.41	172	WP_136821005.1
ClbS/DfsB family four-helix bundle protein [Aliarcobacter butzleri]	Aliarcobacter butzleri	176	176	0.97	5e-53	52.41	169	WP_195679495.1
ClbS/DfsB family four-helix bundle protein [Salmonella enterica subsp. enterica serovar Derby]	Salmonella enterica subsp. enterica serovar Derby	176	176	0.97	6e-53	52.41	172	EDO3743616.1
ClbS/DfsB family four-helix bundle protein [Salmonella enterica]	Salmonella enterica	176	176	0.97	6e-53	52.41	172	ECG0411874.1
ClbS/DfsB family four-helix bundle protein [Aliarcobacter butzleri]	Aliarcobacter butzleri	175	175	0.97	1e-52	52.41	169	WP_046991695.1
ClbS/DfsB family four-helix bundle protein [Aliarcobacter butzleri]	Aliarcobacter butzleri	175	175	0.97	2e-52	52.41	169	WP_151950468.1
MULTISPECIES: ClbS/DfsB family four-helix bundle protein [unclassified Klebsiella]	unclassified Klebsiella	173	173	0.97	7e-52	52.41	172	WP_181486142.1
ClbS/DfsB family four-helix bundle protein [Chryseobacterium scophthalmum]	Chryseobacterium scophthalmum	172	172	0.97	2e-51	52.41	170	WP_210150608.1
ClbS/DfsB family four-helix bundle protein [Klebsiella oxytoca]	Klebsiella oxytoca	172	172	0.97	2e-51	52.41	172	WP_110274161.1
ClbS/DfsB family four-helix bundle protein [Paracoccus sp.]	Paracoccus sp.	188	188	0.98	1e-57	52.38	168	MBP6679167.1
ClbS/DfsB family four-helix bundle protein [Pseudochrobactrum saccharolyticum]	Pseudochrobactrum saccharolyticum	185	185	0.98	2e-56	52.38	175	WP_151160375.1
ClbS/DfsB family four-helix bundle protein [Pseudochrobactrum sp. B5]	Pseudochrobactrum sp. B5	184	184	0.98	5e-56	52.38	175	WP_075657617.1
MULTISPECIES: ClbS/DfsB family four-helix bundle protein [unclassified Pseudochrobactrum]	unclassified Pseudochrobactrum	184	184	0.98	7e-56	52.38	175	WP_213599238.1
ClbS/DfsB family four-helix bundle protein [Pseudochrobactrum sp. AO18b]	Pseudochrobactrum sp. AO18b	183	183	0.98	1e-55	52.38	175	WP_022709129.1
ClbS/DfsB family four-helix bundle protein [Ochrobactrum sp. SFR4]	Ochrobactrum sp. SFR4	179	179	0.98	5e-54	52.38	175	WP_221724027.1
ClbS/DfsB family four-helix bundle protein [Aliarcobacter butzleri]	Aliarcobacter butzleri	176	176	0.98	9e-53	52.38	169	WP_195680676.1
ClbS/DfsB family four-helix bundle protein [Rhizobium wenxiniae]	Rhizobium wenxiniae	181	181	0.98	4e-55	52.35	170	WP_183991909.1
hypothetical protein EIMP300_84610 [Escherichia coli]	Escherichia coli	181	181	0.97	1e-54	52.35	176	BBU87061.1
ClbS/DfsB family four-helix bundle protein [Rhizobium pusense]	Rhizobium pusense	147	147	0.76	7e-42	52.31	129	WP_220367481.1
hypothetical protein [Agrobacterium tumefaciens]	Agrobacterium tumefaciens	137	137	0.76	4e-38	52.31	133	MBP2564423.1
ClbS/DfsB family four-helix bundle protein [Niveispirillum sp. SYP-B3756]	Niveispirillum sp. SYP-B3756	168	168	0.92	6e-50	52.23	161	WP_153205620.1
ClbS/DfsB family four-helix bundle protein [Leucobacter weissii]	Leucobacter weissii	174	174	0.94	3e-52	52.17	166	WP_208095719.1
ClbS/DfsB family four-helix bundle protein [Rhizobium naphthalenivorans]	Rhizobium naphthalenivorans	174	174	0.94	3e-52	52.17	170	WP_154719957.1
hypothetical protein CVAR_0614 [Corynebacterium variabile DSM 44702]	Corynebacterium variabile DSM 44702	172	172	0.94	5e-51	52.17	197	AEK35966.1
TPA: ClbS/DfsB family four-helix bundle protein [Salmonella enterica subsp. enterica serovar Derby]	Salmonella enterica subsp. enterica serovar Derby	171	171	0.94	7e-51	52.17	168	HAE5454482.1
MULTISPECIES: ClbS/DfsB family four-helix bundle protein [unclassified Cryobacterium]	unclassified Cryobacterium	171	171	0.94	1e-50	52.17	173	WP_088455820.1
ClbS/DfsB family four-helix bundle protein [Dickeya dadantii]	Dickeya dadantii	184	184	0.95	6e-56	52.15	172	WP_216282915.1	●	Plant
ClbS/DfsB family four-helix bundle protein [Acinetobacter ursingii]	Acinetobacter ursingii	180	180	0.95	2e-54	52.15	173	WP_151722245.1
ClbS/DfsB family four-helix bundle protein [Cupriavidus sp. SK-3]	Cupriavidus sp. SK-3	179	179	0.95	5e-54	52.15	177	WP_035862116.1
ClbS/DfsB family four-helix bundle protein [Rhodobacter capsulatus]	Rhodobacter capsulatus	179	179	0.95	6e-54	52.15	168	WP_136909472.1
ClbS/DfsB family four-helix bundle protein [Pseudomonas sp. ASV14]	Pseudomonas sp. ASV14	177	177	0.95	2e-53	52.15	170	WP_199009848.1
ClbS/DfsB family four-helix bundle protein [Pseudomonas protegens]	Pseudomonas protegens	177	177	0.95	2e-53	52.15	170	WP_179596880.1
ClbS/DfsB family four-helix bundle protein [Pseudomonas protegens]	Pseudomonas protegens	175	175	0.95	1e-52	52.15	170	WP_108542927.1
ClbS/DfsB family four-helix bundle protein [Comamonas kerstersii]	Comamonas kerstersii	181	181	0.98	6e-55	52.1	170	WP_054066974.1
ClbS/DfsB family four-helix bundle protein [Pseudomonas psychrophila]	Pseudomonas psychrophila	179	179	0.98	2e-54	52.1	168	WP_019408203.1
MULTISPECIES: ClbS/DfsB family four-helix bundle protein [Enterobacterales]	Enterobacterales	179	179	0.98	2e-54	52.1	172	WP_088499049.1
ClbS/DfsB family four-helix bundle protein [Rugamonas rubra]	Rugamonas rubra	179	179	0.98	6e-54	52.1	173	WP_093391248.1
ClbS/DfsB family four-helix bundle protein [Rodentibacter sp. DSM 111151]	Rodentibacter sp. DSM 111151	178	178	0.98	9e-54	52.1	167	WP_194812353.1
ClbS/DfsB family four-helix bundle protein [Arcobacter lacus]	Arcobacter lacus	178	178	0.98	1e-53	52.1	169	WP_108528293.1
ClbS/DfsB family four-helix bundle protein [Comamonas kerstersii]	Comamonas kerstersii	177	177	0.98	1e-53	52.1	170	WP_151043683.1
ClbS/DfsB family four-helix bundle protein [Achromobacter deleyi]	Achromobacter deleyi	177	177	0.98	3e-53	52.1	170	WP_171663722.1
ClbS/DfsB family four-helix bundle protein [Aliarcobacter butzleri]	Aliarcobacter butzleri	176	176	0.98	5e-53	52.1	169	WP_151945222.1
ClbS/DfsB family four-helix bundle protein [Alphaproteobacteria bacterium]	Alphaproteobacteria bacterium	176	176	0.98	6e-53	52.1	168	MBU1271638.1
ClbS/DfsB family four-helix bundle protein [Aliarcobacter butzleri]	Aliarcobacter butzleri	176	176	0.98	8e-53	52.1	169	WP_152059691.1
ClbS/DfsB family four-helix bundle protein [Chitinophaga sancti]	Chitinophaga sancti	173	173	0.98	2e-51	52.1	204	WP_072366187.1
ClbS/DfsB family four-helix bundle protein [Undibacterium sp. NL8W]	Undibacterium sp. NL8W	172	172	0.98	3e-51	52.1	170	WP_186953392.1
hypothetical protein CSA42_02005 [Gammaproteobacteria bacterium]	Gammaproteobacteria bacterium	171	171	0.98	4e-51	52.1	170	PIE47783.1
hypothetical protein P279_14360 [Rhodobacteraceae bacterium PD-2]	Rhodobacteraceae bacterium PD-2	186	186	0.99	4e-57	52.07	168	ETA51374.1
MULTISPECIES: ClbS/DfsB family four-helix bundle protein [Rhizobium]	Rhizobium	184	184	0.99	6e-56	52.07	170	WP_028736121.1
ClbS/DfsB family four-helix bundle protein [Aeromonas veronii]	Aeromonas veronii	184	184	0.99	7e-56	52.07	171	WP_182969888.1
MULTISPECIES: ClbS/DfsB family four-helix bundle protein [Rhodobacterales]	Rhodobacterales	183	183	0.99	9e-56	52.07	168	WP_040605141.1
ClbS/DfsB family four-helix bundle protein [Brucella endophytica]	Brucella endophytica	181	181	0.99	1e-54	52.07	172	WP_188825339.1
ClbS/DfsB family four-helix bundle protein [Rhodovulum sulfidophilum]	Rhodovulum sulfidophilum	180	180	0.99	1e-54	52.07	168	WP_060834542.1
ClbS/DfsB family four-helix bundle protein [Rhodovulum sulfidophilum]	Rhodovulum sulfidophilum	180	180	0.99	1e-54	52.07	168	WP_042458029.1
ClbS/DfsB family four-helix bundle protein [Pseudomonas sp. Fl5BN2]	Pseudomonas sp. Fl5BN2	177	177	0.99	2e-53	52.07	168	WP_161757880.1
ClbS/DfsB family four-helix bundle protein [Salmonella enterica subsp. enterica serovar Thompson]	Salmonella enterica subsp. enterica serovar Thompson	160	160	0.85	5e-47	52.05	145	EHP7109890.1
ClbS/DfsB family four-helix bundle protein [Janthinobacterium sp. LM6]	Janthinobacterium sp. LM6	186	186	0.98	6e-57	52.05	170	WP_077398342.1
ClbS/DfsB family four-helix bundle protein [Janthinobacterium violaceinigrum]	Janthinobacterium violaceinigrum	186	186	0.98	1e-56	52.05	170	WP_152284360.1
ClbS/DfsB family four-helix bundle protein [Janthinobacterium sp. Ant5-2-1]	Janthinobacterium sp. Ant5-2-1	184	184	0.98	2e-56	52.05	170	WP_058050100.1
ClbS/DfsB family four-helix bundle protein [Janthinobacterium sp. 1_2014MBL_MicDiv]	Janthinobacterium sp. 1_2014MBL_MicDiv	183	183	0.98	8e-56	52.05	170	WP_071325945.1
ClbS/DfsB family four-helix bundle protein [Janthinobacterium sp. FT68W]	Janthinobacterium sp. FT68W	182	182	0.98	2e-55	52.05	170	WP_152251511.1
ClbS/DfsB family four-helix bundle protein [Escherichia coli]	Escherichia coli	165	165	0.87	9e-49	52.03	156	WP_099588463.1
ClbS/DfsB family four-helix bundle protein [Escherichia coli]	Escherichia coli	163	163	0.87	5e-48	52.03	147	EFF2381931.1
ClbS/DfsB family four-helix bundle protein [Escherichia coli]	Escherichia coli	115	115	0.6	9e-30	51.96	102	EER0773712.1
ClbS/DfsB family four-helix bundle protein [Rahnella aquatilis]	Rahnella aquatilis	172	172	0.9	3e-51	51.95	182	WP_126124249.1
ClbS/DfsB family four-helix bundle protein [Rahnella aquatilis]	Rahnella aquatilis	172	172	0.9	3e-51	51.95	184	WP_119261773.1
ClbS/DfsB family four-helix bundle protein [Rahnella aquatilis]	Rahnella aquatilis	172	172	0.9	5e-51	51.95	202	WP_126124976.1
hypothetical protein CSA26_09430 [Desulfobacterales bacterium]	Desulfobacterales bacterium	62	62	0.3	2e-09	51.92	60	PIE64211.1
hypothetical protein [Hyphomicrobiales bacterium]	Hyphomicrobiales bacterium	173	173	0.95	1e-51	51.85	172	MAY63773.1
ClbS/DfsB family four-helix bundle protein [Nocardia ignorata]	Nocardia ignorata	164	164	0.95	5e-48	51.85	171	WP_067488176.1
ClbS/DfsB family four-helix bundle protein [Escherichia coli]	Escherichia coli	117	117	0.63	2e-30	51.85	114	WP_071699906.1
ClbS/DfsB family four-helix bundle protein [Escherichia coli]	Escherichia coli	119	119	0.64	2e-31	51.82	109	WP_000115882.1
ClbS/DfsB family four-helix bundle protein [Escherichia coli]	Escherichia coli	182	182	0.97	2e-55	51.81	173	WP_000115886.1
MULTISPECIES: ClbS/DfsB family four-helix bundle protein [Gammaproteobacteria]	Gammaproteobacteria	182	182	0.97	2e-55	51.81	172	WP_193014263.1
ClbS/DfsB family four-helix bundle protein [Hafnia psychrotolerans]	Hafnia psychrotolerans	180	180	0.97	1e-54	51.81	172	WP_188470831.1
MULTISPECIES: ClbS/DfsB family four-helix bundle protein [unclassified Raoultella]	unclassified Raoultella	179	179	0.97	3e-54	51.81	172	WP_159873090.1
ClbS/DfsB family four-helix bundle protein [Lelliottia amnigena]	Lelliottia amnigena	179	179	0.97	3e-54	51.81	172	WP_131488217.1
ClbS/DfsB family four-helix bundle protein [Pedobacter sp. KBW06]	Pedobacter sp. KBW06	179	179	0.97	5e-54	51.81	170	WP_124578789.1
ClbS/DfsB family four-helix bundle protein [Serratia proteamaculans]	Serratia proteamaculans	178	178	0.97	9e-54	51.81	171	WP_085118680.1
ClbS/DfsB family four-helix bundle protein [Edwardsiella tarda]	Edwardsiella tarda	178	178	0.97	1e-53	51.81	172	WP_109578964.1
MULTISPECIES: ClbS/DfsB family four-helix bundle protein [Enterobacterales]	Enterobacterales	177	177	0.97	2e-53	51.81	172	WP_004252373.1
ClbS/DfsB family four-helix bundle protein [Flavobacterium sp. 140616W15]	Flavobacterium sp. 140616W15	177	177	0.97	2e-53	51.81	170	WP_129539191.1
ClbS/DfsB family four-helix bundle protein [Proteus terrae]	Proteus terrae	177	177	0.97	2e-53	51.81	172	WP_196576112.1
MULTISPECIES: ClbS/DfsB family four-helix bundle protein [Proteus]	Proteus	177	177	0.97	2e-53	51.81	172	WP_194952207.1
ClbS/DfsB family four-helix bundle protein [Proteus terrae]	Proteus terrae	177	177	0.97	3e-53	51.81	172	WP_109420219.1
ClbS/DfsB family four-helix bundle protein [Lelliottia amnigena]	Lelliottia amnigena	177	177	0.97	3e-53	51.81	172	WP_202665253.1
ClbS/DfsB family four-helix bundle protein [Rhodobacter capsulatus]	Rhodobacter capsulatus	177	177	0.97	3e-53	51.81	168	WP_013066108.1
ClbS/DfsB family four-helix bundle protein [Proteus mirabilis]	Proteus mirabilis	177	177	0.97	3e-53	51.81	172	WP_206451876.1
ClbS/DfsB family four-helix bundle protein [Salmonella enterica subsp. enterica serovar Typhimurium]	Salmonella enterica subsp. enterica serovar Typhimurium	177	177	0.97	3e-53	51.81	172	MBJ2724846.1
ClbS/DfsB family four-helix bundle protein [Lelliottia amnigena]	Lelliottia amnigena	177	177	0.97	4e-53	51.81	172	NTX68919.1
ClbS/DfsB family four-helix bundle protein [Sphingobacterium sp. Ag1]	Sphingobacterium sp. Ag1	176	176	0.97	4e-53	51.81	173	WP_046675289.1
ClbS/DfsB family four-helix bundle protein [Salmonella enterica subsp. enterica serovar Derby]	Salmonella enterica subsp. enterica serovar Derby	176	176	0.97	6e-53	51.81	172	EIB5489985.1
ClbS/DfsB family four-helix bundle protein [Salmonella enterica]	Salmonella enterica	176	176	0.97	6e-53	51.81	172	EGP1951631.1
conserved hypothetical protein [uncultured Pleomorphomonas sp.]	uncultured Pleomorphomonas sp.	176	176	0.97	6e-53	51.81	170	SCM73272.1
ClbS/DfsB family four-helix bundle protein [Providencia stuartii]	Providencia stuartii	176	176	0.97	1e-52	51.81	172	WP_060560618.1
ClbS/DfsB family four-helix bundle protein [Sphingobacterium sp. DR205]	Sphingobacterium sp. DR205	174	174	0.97	3e-52	51.81	175	WP_165307152.1
ClbS/DfsB family four-helix bundle protein [Flavobacterium hydatis]	Flavobacterium hydatis	174	174	0.97	4e-52	51.81	170	WP_035626476.1
ClbS/DfsB family four-helix bundle protein [Sphingobacterium sp. HMA12]	Sphingobacterium sp. HMA12	172	172	0.97	2e-51	51.81	173	WP_104381565.1
conserved hypothetical protein [Sphingobacterium sp. PM2-P1-29]	Sphingobacterium sp. PM2-P1-29	172	172	0.97	2e-51	51.81	169	CDT08940.1
ClbS/DfsB family four-helix bundle protein [Sphingobacterium faecium]	Sphingobacterium faecium	172	172	0.97	3e-51	51.81	169	WP_108158601.1
ClbS/DfsB family four-helix bundle protein [Chryseobacterium balustinum]	Chryseobacterium balustinum	171	171	0.97	5e-51	51.81	170	WP_079466730.1
ClbS/DfsB family four-helix bundle protein [Klebsiella huaxiensis]	Klebsiella huaxiensis	171	171	0.97	5e-51	51.81	172	WP_112214244.1
ClbS/DfsB family four-helix bundle protein [Klebsiella spallanzanii]	Klebsiella spallanzanii	171	171	0.97	6e-51	51.81	172	WP_142982084.1
ClbS/DfsB family four-helix bundle protein [Chryseobacterium mulctrae]	Chryseobacterium mulctrae	169	169	0.97	2e-50	51.81	170	WP_139419110.1
ClbS/DfsB family four-helix bundle protein [Sphingobacterium sp. JUb20]	Sphingobacterium sp. JUb20	157	157	0.97	2e-45	51.81	170	WP_132840461.1
ClbS/DfsB family four-helix bundle protein [Ochrobactrum sp. GRS2]	Ochrobactrum sp. GRS2	183	183	0.98	9e-56	51.79	175	WP_221721253.1
ClbS/DfsB family four-helix bundle protein [Pseudochrobactrum sp. Wa41.01b-1]	Pseudochrobactrum sp. Wa41.01b-1	183	183	0.98	1e-55	51.79	175	WP_220158576.1
ClbS/DfsB family four-helix bundle protein [Janthinobacterium sp. AD80]	Janthinobacterium sp. AD80	184	184	0.98	5e-56	51.76	170	WP_102293049.1
ClbS/DfsB family four-helix bundle protein [Escherichia coli]	Escherichia coli	158	158	0.85	3e-46	51.72	144	WP_169769333.1
ClbS/DfsB family four-helix bundle protein [Proteus mirabilis]	Proteus mirabilis	71.6	71.6	0.36	4e-13	51.61	67	WP_049217058.1
DUF1706 domain-containing protein [Escherichia coli ISC41]	Escherichia coli ISC41	104	104	0.55	2e-25	51.58	100	CDL42391.1
conserved hypothetical protein [Brevundimonas sp. BAL3]	Brevundimonas sp. BAL3	166	166	0.93	4e-49	51.57	161	EDX81128.1
MULTISPECIES: ClbS/DfsB family four-helix bundle protein [unclassified Cryobacterium]	unclassified Cryobacterium	168	168	0.94	7e-50	51.55	173	WP_134480569.1
ClbS/DfsB family four-helix bundle protein [Proteus hauseri]	Proteus hauseri	166	166	0.94	9e-49	51.55	173	WP_064719566.1
ClbS/DfsB family four-helix bundle protein [Cereibacter changlensis]	Cereibacter changlensis	184	184	0.95	5e-56	51.53	168	WP_107663897.1
ClbS/DfsB family four-helix bundle protein [Rhodobacter capsulatus]	Rhodobacter capsulatus	179	179	0.95	5e-54	51.53	168	WP_055211880.1
ClbS/DfsB family four-helix bundle protein [Rhodobacter capsulatus]	Rhodobacter capsulatus	178	178	0.95	9e-54	51.53	168	WP_074553082.1
MULTISPECIES: ClbS/DfsB family four-helix bundle protein [Pseudomonas]	Pseudomonas	173	173	0.95	8e-52	51.53	170	WP_047303613.1
ClbS/DfsB family four-helix bundle protein [Phenylobacterium sp.]	Phenylobacterium sp.	173	173	0.95	9e-52	51.53	181	MBP6877802.1
ClbS/DfsB family four-helix bundle protein [Azospirillum humicireducens]	Azospirillum humicireducens	169	169	0.95	3e-50	51.53	175	WP_063636160.1
ClbS/DfsB family four-helix bundle protein [Vibrio anguillarum]	Vibrio anguillarum	69.3	69.3	0.38	4e-12	51.52	72	WP_194555300.1
ClbS/DfsB family four-helix bundle protein [Vibrio mimicus]	Vibrio mimicus	68.6	68.6	0.38	7e-12	51.52	69	WP_005526939.1
ClbS/DfsB family four-helix bundle protein [Vibrio parahaemolyticus]	Vibrio parahaemolyticus	62.4	62.4	0.38	1e-09	51.52	74	WP_161609559.1
ClbS/DfsB family four-helix bundle protein [Vibrio parahaemolyticus]	Vibrio parahaemolyticus	62.4	62.4	0.38	2e-09	51.52	71	MBM5244858.1
hypothetical protein ACZ89_19635 [Vibrio parahaemolyticus]	Vibrio parahaemolyticus	62.4	62.4	0.38	2e-09	51.52	72	KOH07704.1
ClbS/DfsB family four-helix bundle protein [Rhizobium sp. S-51]	Rhizobium sp. S-51	179	179	0.98	3e-54	51.5	170	WP_169589143.1
ClbS/DfsB family four-helix bundle protein [Pseudomonas chlororaphis]	Pseudomonas chlororaphis	179	179	0.98	6e-54	51.5	170	WP_053268315.1
ClbS/DfsB family four-helix bundle protein [Dickeya dadantii]	Dickeya dadantii	178	178	0.98	1e-53	51.5	172	WP_038922800.1
ClbS/DfsB family four-helix bundle protein [Janthinobacterium sp. BJB412]	Janthinobacterium sp. BJB412	178	178	0.98	1e-53	51.5	173	WP_099419221.1
ClbS/DfsB family four-helix bundle protein [Aliarcobacter butzleri]	Aliarcobacter butzleri	176	176	0.98	4e-53	51.5	169	WP_004509622.1
ClbS/DfsB family four-helix bundle protein [Aliarcobacter butzleri]	Aliarcobacter butzleri	176	176	0.98	9e-53	51.5	169	WP_151949209.1
ClbS/DfsB family four-helix bundle protein [Duganella sp. FT94W]	Duganella sp. FT94W	173	173	0.98	6e-52	51.5	166	WP_160989481.1
ClbS/DfsB family four-helix bundle protein [Cereibacter johrii]	Cereibacter johrii	173	173	0.98	7e-52	51.5	168	WP_108223563.1
ClbS/DfsB family four-helix bundle protein [Aliarcobacter butzleri]	Aliarcobacter butzleri	173	173	0.98	8e-52	51.5	170	WP_152055653.1
MULTISPECIES: ClbS/DfsB family four-helix bundle protein [Cereibacter]	Cereibacter	173	173	0.98	9e-52	51.5	168	WP_108221488.1
hypothetical protein C8J28_114105 [Cereibacter azotoformans]	Cereibacter azotoformans	173	173	0.98	1e-51	51.5	177	PTR15384.1
ClbS/DfsB family four-helix bundle protein [Caulobacter sp. CCH9-E1]	Caulobacter sp. CCH9-E1	172	172	0.98	1e-51	51.5	166	WP_066681773.1
ClbS/DfsB family four-helix bundle protein [Pedobacter sp. ASV17]	Pedobacter sp. ASV17	170	170	0.98	1e-50	51.5	176	WP_199130489.1
hypothetical protein CSA29_02785 [Desulfobacterales bacterium]	Desulfobacterales bacterium	169	169	0.98	5e-50	51.5	170	PIE61554.1
ClbS/DfsB family four-helix bundle protein [Rhizobium sp.]	Rhizobium sp.	186	186	0.99	5e-57	51.48	170	MBC7147972.1
hypothetical protein CTR54_00380 [Rhizobium sp.]	Rhizobium sp.	181	181	0.99	8e-55	51.48	170	PJI45759.1
ClbS/DfsB family four-helix bundle protein [Rhodovulum sulfidophilum]	Rhodovulum sulfidophilum	179	179	0.99	3e-54	51.48	168	WP_202253378.1
ClbS/DfsB family four-helix bundle protein [Rhodovulum sulfidophilum]	Rhodovulum sulfidophilum	178	178	0.99	6e-54	51.48	168	WP_042464091.1
MULTISPECIES: ClbS/DfsB family four-helix bundle protein [unclassified Salmonella]	unclassified Salmonella	174	174	0.99	5e-52	51.48	170	WP_187788225.1
MULTISPECIES: ClbS/DfsB family four-helix bundle protein [unclassified Janthinobacterium]	unclassified Janthinobacterium	184	184	0.98	3e-56	51.46	170	WP_092798983.1
ClbS/DfsB family four-helix bundle protein [Janthinobacterium sp. FT14W]	Janthinobacterium sp. FT14W	183	183	0.98	1e-55	51.46	170	WP_152258307.1
ClbS/DfsB family four-helix bundle protein [Janthinobacterium sp. FT58W]	Janthinobacterium sp. FT58W	178	178	0.98	7e-54	51.46	171	WP_152247934.1
ClbS/DfsB family four-helix bundle protein [Escherichia coli]	Escherichia coli	115	115	0.6	5e-30	51.46	104	EFE0681516.1
ClbS/DfsB family four-helix bundle protein [Escherichia coli]	Escherichia coli	115	115	0.6	5e-30	51.46	105	EGJ1654456.1
ClbS/DfsB family four-helix bundle protein [Escherichia coli]	Escherichia coli	115	115	0.6	6e-30	51.46	103	WP_219104655.1
ClbS/DfsB family four-helix bundle protein [Escherichia coli]	Escherichia coli	115	115	0.62	5e-30	51.4	106	WP_000115881.1
ClbS/DfsB family four-helix bundle protein [Escherichia coli]	Escherichia coli	156	156	0.84	2e-45	51.39	143	EGX7853241.1
ClbS/DfsB family four-helix bundle protein [Escherichia coli]	Escherichia coli	117	117	0.64	1e-30	51.38	108	WP_001696355.1
ClbS/DfsB family four-helix bundle protein [Escherichia coli]	Escherichia coli	121	121	0.66	4e-32	51.33	114	WP_000115883.1
ClbS/DfsB family four-helix bundle protein [Rahnella aceris]	Rahnella aceris	169	169	0.9	5e-50	51.3	184	WP_166860476.1
ClbS/DfsB family four-helix bundle protein [Bogoriella caseilytica]	Bogoriella caseilytica	167	167	0.91	1e-49	51.28	167	WP_123302923.1
MULTISPECIES: ClbS/DfsB family four-helix bundle protein [unclassified Rhodococcus]	unclassified Rhodococcus	164	164	0.91	2e-48	51.28	171	WP_097214412.1
ClbS/DfsB family four-helix bundle protein [Stenotrophomonas maltophilia]	Stenotrophomonas maltophilia	160	160	0.92	8e-47	51.27	161	WP_219628849.1
ClbS/DfsB family four-helix bundle protein [Janthinobacterium sp. PC23-8]	Janthinobacterium sp. PC23-8	177	177	0.94	2e-53	51.22	170	WP_094442639.1
hypothetical protein LX76_03448 [Cereibacter changlensis]	Cereibacter changlensis	184	184	0.97	1e-55	51.2	222	PZX50301.1
ClbS/DfsB family four-helix bundle protein [Dickeya fangzhongdai]	Dickeya fangzhongdai	182	182	0.97	2e-55	51.2	172	WP_038658659.1
ClbS/DfsB family four-helix bundle protein [Dickeya sp. NCPPB 3274]	Dickeya sp. NCPPB 3274	181	181	0.97	6e-55	51.2	172	WP_042859837.1
ClbS/DfsB family four-helix bundle protein [Dickeya fangzhongdai]	Dickeya fangzhongdai	181	181	0.97	8e-55	51.2	172	WP_161130124.1
ClbS/DfsB family four-helix bundle protein [Dickeya solani]	Dickeya solani	181	181	0.97	9e-55	51.2	172	WP_022633559.1
ClbS/DfsB family four-helix bundle protein [Dickeya fangzhongdai]	Dickeya fangzhongdai	181	181	0.97	1e-54	51.2	172	WP_049853996.1
MULTISPECIES: ClbS/DfsB family four-helix bundle protein [Dickeya]	Dickeya	181	181	0.97	1e-54	51.2	172	WP_038919063.1
ClbS/DfsB family four-helix bundle protein [Dickeya fangzhongdai]	Dickeya fangzhongdai	179	179	0.97	3e-54	51.2	172	WP_100849557.1
COG4283: Uncharacterized conserved protein [Raoultella terrigena]	Raoultella terrigena	179	179	0.97	4e-54	51.2	172	VED50730.1
TPA: ClbS/DfsB family four-helix bundle protein [Citrobacter amalonaticus]	Citrobacter amalonaticus	178	178	0.97	8e-54	51.2	173	HAU5637592.1
ClbS/DfsB family four-helix bundle protein [Corticimicrobacter populi]	Corticimicrobacter populi	179	179	0.97	8e-54	51.2	182	WP_109060781.1
ClbS/DfsB family four-helix bundle protein [Dickeya dadantii]	Dickeya dadantii	178	178	0.97	9e-54	51.2	172	WP_033111853.1
ClbS/DfsB family four-helix bundle protein [Dickeya dadantii]	Dickeya dadantii	177	177	0.97	2e-53	51.2	172	WP_038901212.1
MULTISPECIES: ClbS/DfsB family four-helix bundle protein [Enterobacteriaceae]	Enterobacteriaceae	177	177	0.97	2e-53	51.2	172	WP_095097749.1
ClbS/DfsB family four-helix bundle protein [Dickeya dadantii]	Dickeya dadantii	177	177	0.97	2e-53	51.2	172	WP_038909824.1
ClbS/DfsB family four-helix bundle protein [Pedobacter sp. ok626]	Pedobacter sp. ok626	177	177	0.97	2e-53	51.2	168	WP_090781592.1
ClbS/DfsB family four-helix bundle protein [Rhizobium sp. Q54]	Rhizobium sp. Q54	177	177	0.97	4e-53	51.2	186	CAD6419592.1
hypothetical protein SAMN04487898_10868 [Pedobacter sp. ok626]	Pedobacter sp. ok626	177	177	0.97	5e-53	51.2	190	SDK39590.1
hypothetical protein CFE24_01125 [Flavobacterium sp. BFFFF2]	Flavobacterium sp. BFFFF2	175	175	0.97	1e-52	51.2	170	OYU85615.1
ClbS/DfsB family four-helix bundle protein [Klebsiella pneumoniae]	Klebsiella pneumoniae	174	174	0.97	3e-52	51.2	172	WP_185157651.1
ClbS/DfsB family four-helix bundle protein [Aquimarina sp. TRL1]	Aquimarina sp. TRL1	174	174	0.97	4e-52	51.2	169	WP_176029412.1
ClbS/DfsB family four-helix bundle protein [Sphingobacterium athyrii]	Sphingobacterium athyrii	173	173	0.97	1e-51	51.2	175	WP_108633843.1
ClbS/DfsB family four-helix bundle protein [Chryseobacterium sp. 5_R23647]	Chryseobacterium sp. 5_R23647	170	170	0.97	1e-50	51.2	170	WP_116096666.1
ClbS/DfsB family four-helix bundle protein [Klebsiella spallanzanii]	Klebsiella spallanzanii	169	169	0.97	2e-50	51.2	172	WP_139538186.1
ClbS/DfsB family four-helix bundle protein [Klebsiella spallanzanii]	Klebsiella spallanzanii	169	169	0.97	5e-50	51.2	172	WP_142461711.1
ClbS/DfsB family four-helix bundle protein [Klebsiella spallanzanii]	Klebsiella spallanzanii	169	169	0.97	5e-50	51.2	172	WP_142465930.1
ClbS/DfsB family four-helix bundle protein [Klebsiella sp. RHBSTW-00215]	Klebsiella sp. RHBSTW-00215	167	167	0.97	2e-49	51.2	172	WP_182238884.1
TPA: hypothetical protein [Raoultella sp.]	Raoultella sp.	164	164	0.97	3e-48	51.2	172	HCR60072.1
ClbS/DfsB family four-helix bundle protein [Sphingobacterium sp. JUb78]	Sphingobacterium sp. JUb78	157	157	0.97	1e-45	51.2	170	WP_132767398.1
ClbS/DfsB family four-helix bundle protein [Sphingobacterium sp. IITKGP-BTPF85]	Sphingobacterium sp. IITKGP-BTPF85	157	157	0.97	1e-45	51.2	170	WP_021188928.1
ClbS/DfsB family four-helix bundle protein [Ochrobactrum sp. MR34]	Ochrobactrum sp. MR34	182	182	0.98	2e-55	51.19	175	MBX8814368.1
ClbS/DfsB family four-helix bundle protein [Tenacibaculum sp. MAR_2009_124]	Tenacibaculum sp. MAR_2009_124	182	182	0.98	2e-55	51.19	175	WP_093671485.1
ClbS/DfsB family four-helix bundle protein [Klebsiella pneumoniae]	Klebsiella pneumoniae	179	179	0.98	5e-54	51.19	170	MBD3702508.1
Uncharacterized conserved protein [Aeromonas salmonicida]	Aeromonas salmonicida	92	92	0.49	7e-21	51.19	86	VFB12032.1
ClbS/DfsB family four-helix bundle protein [Chromobacterium sp. LK11]	Chromobacterium sp. LK11	191	191	1	6e-59	51.18	175	WP_048415456.1
TPA: ClbS/DfsB family four-helix bundle protein [Vibrio cholerae]	Vibrio cholerae	58.9	58.9	0.28	2e-08	51.02	61	HAS3528666.1
ClbS/DfsB family four-helix bundle protein [Salmonella enterica]	Salmonella enterica	110	110	0.58	6e-28	51	101	WP_079970896.1
ClbS/DfsB family four-helix bundle protein [Chromobacterium haemolyticum]	Chromobacterium haemolyticum	185	185	0.94	2e-56	50.93	171	WP_161524147.1
MULTISPECIES: ClbS/DfsB family four-helix bundle protein [Mycolicibacterium]	Mycolicibacterium	176	176	0.94	9e-53	50.93	167	WP_124713173.1
MULTISPECIES: ClbS/DfsB family four-helix bundle protein [unclassified Mycobacterium]	unclassified Mycobacterium	175	175	0.94	1e-52	50.93	167	WP_090430301.1
ClbS/DfsB family four-helix bundle protein [Labrenzia aggregata]	Labrenzia aggregata	172	172	0.94	1e-51	50.93	168	WP_207142874.1
ClbS/DfsB family four-helix bundle protein [Cryobacterium zongtaii]	Cryobacterium zongtaii	167	167	0.94	2e-49	50.93	173	WP_103432371.1
ClbS/DfsB family four-helix bundle protein [Rhodococcus sp. PvR099]	Rhodococcus sp. PvR099	167	167	0.94	3e-49	50.93	171	WP_209926728.1
ClbS/DfsB family four-helix bundle protein [Cryobacterium zongtaii]	Cryobacterium zongtaii	166	166	0.94	4e-49	50.93	173	WP_103461092.1
ClbS/DfsB family four-helix bundle protein [Vibrio anguillarum]	Vibrio anguillarum	118	118	0.63	6e-31	50.93	107	WP_194646095.1
ClbS/DfsB family four-helix bundle protein [Aliarcobacter lanthieri]	Aliarcobacter lanthieri	172	172	0.95	2e-51	50.92	172	WP_026807594.1
ClbS/DfsB family four-helix bundle protein [Aliarcobacter lanthieri]	Aliarcobacter lanthieri	172	172	0.95	3e-51	50.92	172	WP_026804586.1
ClbS/DfsB family four-helix bundle protein [Aliarcobacter lanthieri]	Aliarcobacter lanthieri	169	169	0.95	4e-50	50.92	172	WP_202267300.1
hypothetical protein CRU88_05220 [Arcobacter sp. CECT 9188]	Arcobacter sp. CECT 9188	168	168	0.95	7e-50	50.92	172	RBQ26824.1
ClbS/DfsB family four-helix bundle protein [Marinobacterium georgiense]	Marinobacterium georgiense	182	182	0.98	2e-55	50.9	169	WP_091828237.1
ClbS/DfsB family four-helix bundle protein [Alcaligenes faecalis]	Alcaligenes faecalis	179	179	0.98	3e-54	50.9	170	WP_003799808.1
ClbS/DfsB family four-helix bundle protein [Stappia sp. P2PMeth1]	Stappia sp. P2PMeth1	176	176	0.98	8e-53	50.9	168	WP_186399325.1
ClbS/DfsB family four-helix bundle protein [Aliarcobacter butzleri]	Aliarcobacter butzleri	170	170	0.98	1e-50	50.9	169	WP_130529802.1
hypothetical protein CR984_06675 [Proteobacteria bacterium]	Proteobacteria bacterium	169	169	0.98	5e-50	50.9	170	PID39503.1
ClbS/DfsB family four-helix bundle protein [Aliarcobacter butzleri]	Aliarcobacter butzleri	169	169	0.98	5e-50	50.9	169	WP_130527432.1
ClbS/DfsB family four-helix bundle protein [Rhizobiaceae bacterium]	Rhizobiaceae bacterium	179	179	0.99	4e-54	50.89	170	MBA3039486.1
ClbS/DfsB family four-helix bundle protein [Sphingobium sp.]	Sphingobium sp.	170	170	0.99	2e-50	50.89	170	MPT48468.1
ClbS/DfsB family four-helix bundle protein [Janthinobacterium psychrotolerans]	Janthinobacterium psychrotolerans	184	184	0.98	5e-56	50.88	170	WP_065307903.1
DfsB family protein [Janthinobacterium sp.]	Janthinobacterium sp.	181	181	0.98	6e-55	50.88	170	NBV16477.1
ClbS/DfsB family four-helix bundle protein [Escherichia coli]	Escherichia coli	122	122	0.68	3e-32	50.86	115	WP_074507717.1
ClbS/DfsB family four-helix bundle protein [Escherichia coli]	Escherichia coli	64.3	64.3	0.34	2e-10	50.85	59	WP_158707166.1
ClbS/DfsB family four-helix bundle protein [Klebsiella variicola]	Klebsiella variicola	67	67	0.37	2e-11	50.79	63	WP_163590553.1
ClbS/DfsB family four-helix bundle protein [Vibrio parahaemolyticus]	Vibrio parahaemolyticus	55.1	55.1	0.37	8e-07	50.79	66	MBM5152026.1
ClbS/DfsB family four-helix bundle protein [Rhodovulum sulfidophilum]	Rhodovulum sulfidophilum	137	137	0.8	4e-38	50.74	135	WP_202261079.1
Uncharacterized conserved protein [Yersinia mollaretii]	Yersinia mollaretii	148	148	0.84	2e-42	50.69	143	CNI56038.1
ClbS/DfsB family four-helix bundle protein [Vibrio parahaemolyticus]	Vibrio parahaemolyticus	80.5	80.5	0.44	2e-16	50.67	81	WP_140055991.1
ClbS/DfsB family four-helix bundle protein [Rhodovulum sulfidophilum]	Rhodovulum sulfidophilum	79.3	79.3	0.44	5e-16	50.67	74	WP_202261038.1
hypothetical protein UA70_18960 [Raoultella planticola]	Raoultella planticola	156	156	0.89	5e-45	50.66	165	KJG15054.1
ClbS/DfsB family four-helix bundle protein [Yersinia canariae]	Yersinia canariae	168	168	0.92	6e-50	50.63	159	WP_159680798.1
ClbS/DfsB family four-helix bundle protein [Gulosibacter sp. 10]	Gulosibacter sp. 10	165	165	0.95	1e-48	50.62	171	WP_087008543.1
ClbS/DfsB family four-helix bundle protein [Epilithonimonas zeae]	Epilithonimonas zeae	81.6	81.6	0.47	1e-16	50.62	93	WP_083600689.1
ClbS/DfsB family four-helix bundle protein [Pleomorphomonas koreensis]	Pleomorphomonas koreensis	186	186	0.97	9e-57	50.6	170	WP_026784598.1
MULTISPECIES: ClbS/DfsB family four-helix bundle protein [Dickeya]	Dickeya	180	180	0.97	2e-54	50.6	172	WP_107759385.1
MULTISPECIES: ClbS/DfsB family four-helix bundle protein [Citrobacter]	Citrobacter	177	177	0.97	3e-53	50.6	173	WP_102601985.1
ClbS/DfsB family four-helix bundle protein [Pedobacter steynii]	Pedobacter steynii	173	173	0.97	6e-52	50.6	167	WP_069380331.1
ClbS/DfsB family four-helix bundle protein [Affinibrenneria salicis]	Affinibrenneria salicis	172	172	0.97	3e-51	50.6	171	WP_150436117.1
ClbS/DfsB family four-helix bundle protein [Yokenella regensburgei]	Yokenella regensburgei	169	169	0.97	3e-50	50.6	171	WP_006818422.1
hypothetical protein BGN83_08510 [Rhizobium sp. 63-7]	Rhizobium sp. 63-7	169	169	0.97	4e-50	50.6	172	OJT99235.1
ClbS/DfsB family four-helix bundle protein [Sphingobacterium kitahiroshimense]	Sphingobacterium kitahiroshimense	151	151	0.97	4e-43	50.6	170	WP_168126259.1
ClbS/DfsB family four-helix bundle protein [Chromobacterium haemolyticum]	Chromobacterium haemolyticum	191	191	1	9e-59	50.59	175	WP_166452129.1
ClbS/DfsB family four-helix bundle protein [Klebsiella pneumoniae]	Klebsiella pneumoniae	99.8	99.8	0.52	7e-24	50.56	89	WP_148659493.1
ClbS/DfsB family four-helix bundle protein [Escherichia coli]	Escherichia coli	97.4	97.4	0.52	6e-23	50.56	90	EGO3667032.1
hypothetical protein ECEIEJJG_04093 [Stenotrophomonas maltophilia]	Stenotrophomonas maltophilia	92.4	92.4	0.54	6e-21	50.54	92	VUN31844.1
hypothetical protein CSA29_03470 [Desulfobacterales bacterium]	Desulfobacterales bacterium	95.1	95.1	0.55	7e-22	50.53	102	PIE61395.1
hypothetical protein ECDEC14B_2483 [Escherichia coli DEC14B]	Escherichia coli DEC14B	104	104	0.57	1e-25	50.52	101	EHX80551.1
hypothetical protein EOLPNHPH_00134 [Escherichia coli]	Escherichia coli	106	106	0.58	2e-26	50.51	102	QWP89518.1
ClbS/DfsB family four-helix bundle protein [Vibrio anguillarum]	Vibrio anguillarum	105	105	0.58	4e-26	50.51	98	MBF4249072.1
ClbS/DfsB family four-helix bundle protein [Hyphomicrobiales bacterium]	Hyphomicrobiales bacterium	114	114	0.64	2e-29	50.46	108	MBN9027792.1
hypothetical protein Dda3937_04143 [Dickeya dadantii 3937]	Dickeya dadantii 3937	124	124	0.65	4e-33	50.45	117	ADM98485.1
ClbS/DfsB family four-helix bundle protein [Escherichia coli]	Escherichia coli	127	127	0.72	3e-34	50.41	123	WP_074539706.1
ClbS/DfsB family four-helix bundle protein [Escherichia coli]	Escherichia coli	127	127	0.72	3e-34	50.41	126	EFD0760173.1
TPA: ClbS/DfsB family four-helix bundle protein [Escherichia coli]	Escherichia coli	127	127	0.72	3e-34	50.41	127	HAM6119819.1
ClbS/DfsB family four-helix bundle protein [Rheinheimera sp. YQF-1]	Rheinheimera sp. YQF-1	136	136	0.74	2e-37	50.39	141	RVT39760.1
ClbS/DfsB family four-helix bundle protein [Rheinheimera sp. YQF-1]	Rheinheimera sp. YQF-1	136	136	0.74	2e-37	50.39	141	WP_222422715.1
ClbS/DfsB family four-helix bundle protein [Rhodobacter capsulatus]	Rhodobacter capsulatus	163	163	0.92	5e-48	50.32	159	WP_081036049.1
ClbS/DfsB family four-helix bundle protein [Chromobacterium haemolyticum]	Chromobacterium haemolyticum	184	184	0.94	3e-56	50.31	171	WP_191185730.1
ClbS/DfsB family four-helix bundle protein [Tessaracoccus sp. MC1865]	Tessaracoccus sp. MC1865	170	170	0.94	2e-50	50.31	173	WP_182764929.1
TPA: ClbS/DfsB family four-helix bundle protein [Raoultella ornithinolytica]	Raoultella ornithinolytica	168	168	0.94	6e-50	50.31	172	HAT1616880.1
MULTISPECIES: ClbS/DfsB family four-helix bundle protein [Cryobacterium]	Cryobacterium	164	164	0.94	3e-48	50.31	173	WP_103479023.1
ClbS/DfsB family four-helix bundle protein [Zymobacter palmae]	Zymobacter palmae	178	178	0.95	7e-54	50.31	169	WP_027704325.1
ClbS/DfsB family four-helix bundle protein [Massilia sp. BJB1822]	Massilia sp. BJB1822	178	178	0.95	9e-54	50.31	167	WP_176348764.1
hypothetical protein UB46_05150 [Burkholderiaceae bacterium 16]	Burkholderiaceae bacterium 16	175	175	0.95	2e-52	50.31	177	KJK25458.1
hypothetical protein [Hoeflea sp.]	Hoeflea sp.	174	174	0.95	5e-52	50.31	181	MAZ82576.1
ClbS/DfsB family four-helix bundle protein [Dickeya zeae]	Dickeya zeae	182	182	0.98	4e-55	50.3	172	WP_219952620.1
MULTISPECIES: ClbS/DfsB family four-helix bundle protein [pseudomallei group]	pseudomallei group	181	181	0.98	8e-55	50.3	170	WP_059579199.1
ClbS/DfsB family four-helix bundle protein [Achromobacter insuavis]	Achromobacter insuavis	179	179	0.98	3e-54	50.3	170	WP_006396189.1
ClbS/DfsB family four-helix bundle protein [Achromobacter deleyi]	Achromobacter deleyi	179	179	0.98	5e-54	50.3	170	WP_198483136.1
ClbS/DfsB family four-helix bundle protein [Pannonibacter phragmitetus]	Pannonibacter phragmitetus	178	178	0.98	7e-54	50.3	168	WP_123193414.1
MULTISPECIES: ClbS/DfsB family four-helix bundle protein [Alcaligenes]	Alcaligenes	177	177	0.98	2e-53	50.3	170	WP_131070593.1
ClbS/DfsB family four-helix bundle protein [Ottowia oryzae]	Ottowia oryzae	177	177	0.98	2e-53	50.3	169	WP_106701893.1
ClbS/DfsB family four-helix bundle protein [Flavobacterium cerinum]	Flavobacterium cerinum	176	176	0.98	5e-53	50.3	169	WP_128388924.1
ClbS/DfsB family four-helix bundle protein [Pannonibacter phragmitetus]	Pannonibacter phragmitetus	175	175	0.98	1e-52	50.3	168	WP_026355504.1
ClbS/DfsB family four-helix bundle protein [Flexibacter flexilis]	Flexibacter flexilis	174	174	0.98	3e-52	50.3	170	WP_091510885.1
ClbS/DfsB family four-helix bundle protein [Stappia sp. TSB10GB4]	Stappia sp. TSB10GB4	174	174	0.98	3e-52	50.3	168	WP_186395583.1
ClbS/DfsB family four-helix bundle protein [Massilia atriviolacea]	Massilia atriviolacea	174	174	0.98	5e-52	50.3	171	WP_126074292.1
ClbS/DfsB family four-helix bundle protein [Raoultella ornithinolytica]	Raoultella ornithinolytica	173	173	0.98	1e-51	50.3	172	WP_182951847.1
ClbS/DfsB family four-helix bundle protein [Raoultella ornithinolytica]	Raoultella ornithinolytica	172	172	0.98	2e-51	50.3	172	WP_163980483.1
MULTISPECIES: ClbS/DfsB family four-helix bundle protein [Raoultella]	Raoultella	172	172	0.98	2e-51	50.3	172	WP_085397352.1
MULTISPECIES: ClbS/DfsB family four-helix bundle protein [unclassified Duganella]	unclassified Duganella	171	171	0.98	4e-51	50.3	166	WP_090186367.1
ClbS/DfsB family four-helix bundle protein [Raoultella ornithinolytica]	Raoultella ornithinolytica	171	171	0.98	4e-51	50.3	172	WP_100663452.1
hypothetical protein CSA49_07015 [Gammaproteobacteria bacterium]	Gammaproteobacteria bacterium	168	168	0.98	8e-50	50.3	170	PIE40727.1
hypothetical protein CSA50_01670 [Gammaproteobacteria bacterium]	Gammaproteobacteria bacterium	166	166	0.98	5e-49	50.3	170	PIE44214.1
ClbS/DfsB family four-helix bundle protein [Chitinilyticum aquatile]	Chitinilyticum aquatile	163	163	0.98	1e-47	50.3	169	WP_028453552.1
ClbS/DfsB family four-helix bundle protein [Agrobacterium tumefaciens]	Agrobacterium tumefaciens	162	162	0.98	2e-47	50.3	170	WP_113082627.1
ClbS/DfsB family four-helix bundle protein [Agrobacterium tumefaciens]	Agrobacterium tumefaciens	162	162	0.98	2e-47	50.3	170	WP_175280596.1
ClbS/DfsB family four-helix bundle protein [Agrobacterium tumefaciens]	Agrobacterium tumefaciens	162	162	0.98	2e-47	50.3	170	WP_131860836.1
MULTISPECIES: ClbS/DfsB family four-helix bundle protein [Rhizobium/Agrobacterium group]	Rhizobium/Agrobacterium group	162	162	0.98	2e-47	50.3	170	WP_020811737.1
MULTISPECIES: ClbS/DfsB family four-helix bundle protein [Agrobacterium]	Agrobacterium	162	162	0.98	3e-47	50.3	170	WP_003502066.1
ClbS/DfsB family four-helix bundle protein [Agrobacterium tumefaciens]	Agrobacterium tumefaciens	161	161	0.98	5e-47	50.3	170	WP_099085511.1
ClbS/DfsB family four-helix bundle protein [Devosia sp.]	Devosia sp.	170	170	0.99	1e-50	50.3	170	MBO9587850.1
ClbS/DfsB family four-helix bundle protein [Janthinobacterium sp. TND4EL3]	Janthinobacterium sp. TND4EL3	185	185	0.98	1e-56	50.29	170	WP_076564714.1
ClbS/DfsB family four-helix bundle protein [Chromobacterium haemolyticum]	Chromobacterium haemolyticum	186	186	0.98	7e-57	50	171	WP_043590390.1
hypothetical protein [Proteobacteria bacterium]	Proteobacteria bacterium	178	178	0.97	1e-53	50	170	MBS1155115.1
hypothetical protein [Pleomorphomonas sp. SG806]	Pleomorphomonas sp. SG806	175	175	0.97	2e-52	50	170	NII60503.1
ClbS/DfsB family four-helix bundle protein [Aquimarina litoralis]	Aquimarina litoralis	173	173	0.97	7e-52	50	170	WP_219010231.1
ClbS/DfsB family four-helix bundle protein [Bartonella apis]	Bartonella apis	172	172	0.98	1e-51	50	170	WP_078039999.1
ClbS/DfsB family four-helix bundle protein [Cryobacterium sp. N22]	Cryobacterium sp. N22	172	172	0.98	3e-51	50	167	WP_104164075.1
ClbS/DfsB family four-helix bundle protein [Bartonella sp. W8099]	Bartonella sp. W8099	172	172	0.98	3e-51	50	170	MBI0178436.1
MULTISPECIES: ClbS/DfsB family four-helix bundle protein [Raoultella]	Raoultella	171	171	0.97	6e-51	50	172	WP_004861652.1
ClbS/DfsB family four-helix bundle protein [Raoultella ornithinolytica]	Raoultella ornithinolytica	170	170	0.97	2e-50	50	172	WP_015584398.1
ClbS/DfsB family four-helix bundle protein [Raoultella ornithinolytica]	Raoultella ornithinolytica	170	170	0.97	2e-50	50	172	WP_103073176.1
ClbS/DfsB family four-helix bundle protein [Raoultella ornithinolytica]	Raoultella ornithinolytica	169	169	0.97	3e-50	50	172	WP_118860063.1
ClbS/DfsB family four-helix bundle protein [Sphingobacterium sp. UDSM-2020]	Sphingobacterium sp. UDSM-2020	169	169	0.97	4e-50	50	170	WP_208697156.1
ClbS/DfsB family four-helix bundle protein [Yokenella regensburgei]	Yokenella regensburgei	169	169	0.97	5e-50	50	171	WP_120816837.1
ClbS/DfsB family four-helix bundle protein [Yokenella regensburgei]	Yokenella regensburgei	168	168	0.97	6e-50	50	171	WP_038255413.1
hypothetical protein U714_02670 [Rhodobacter capsulatus DE442]	Rhodobacter capsulatus DE442	162	162	0.91	2e-47	50	158	ETD03235.1
ClbS/DfsB family four-helix bundle protein [Rhodobacter capsulatus]	Rhodobacter capsulatus	162	162	0.91	2e-47	50	158	WP_080675547.1
MULTISPECIES: ClbS/DfsB family four-helix bundle protein [unclassified Chryseobacterium]	unclassified Chryseobacterium	156	156	0.97	3e-45	50	156	WP_066679544.1
ClbS/DfsB family four-helix bundle protein [Sphingobacterium sp. JUb56]	Sphingobacterium sp. JUb56	149	149	0.97	2e-42	50	170	WP_183913843.1
hypothetical protein ECP03022932_1768 [Escherichia coli P0302293.2]	Escherichia coli P0302293.2	145	145	0.84	4e-41	50	143	EMX15167.1
DfsB family protein [Salmonella enterica subsp. enterica]	Salmonella enterica subsp. enterica	144	144	0.81	6e-41	50	137	MIU86285.1
ClbS/DfsB family four-helix bundle protein [Escherichia coli]	Escherichia coli	142	142	0.8	5e-40	50	135	EFC9590051.1
ClbS/DfsB family four-helix bundle protein [Brevundimonas sp.]	Brevundimonas sp.	125	125	0.75	1e-33	50	127	TAJ40782.1
ClbS/DfsB family four-helix bundle protein [Escherichia coli]	Escherichia coli	125	125	0.71	1e-33	50	121	WP_215476497.1
ClbS/DfsB family four-helix bundle protein [Escherichia coli]	Escherichia coli	124	124	0.7	2e-33	50	119	WP_162816689.1
ClbS/DfsB family four-helix bundle protein [Klebsiella pneumoniae]	Klebsiella pneumoniae	119	119	0.69	3e-31	50	122	WP_142981682.1
ClbS/DfsB family four-helix bundle protein [Salmonella enterica subsp. enterica serovar Derby]	Salmonella enterica subsp. enterica serovar Derby	111	111	0.6	3e-28	50	104	EGJ4769812.1
ClbS/DfsB family four-helix bundle protein [Salmonella enterica]	Salmonella enterica	111	111	0.6	4e-28	50	105	EAO6315687.1
ClbS/DfsB family four-helix bundle protein [Vibrio anguillarum]	Vibrio anguillarum	102	102	0.56	1e-24	50	110	WP_214658075.1
ClbS/DfsB family four-helix bundle protein [Escherichia coli]	Escherichia coli	93.2	93.2	0.5	3e-21	50	87	WP_000115887.1
hypothetical protein C5B78_12695 [Aeromonas salmonicida]	Aeromonas salmonicida	89	89	0.49	1e-19	50	86	RSM26379.1
lmo0937 family membrane protein [Sphingobacterium multivorum]	Sphingobacterium multivorum	85.5	85.5	0.48	3e-17	50	172	WP_204991016.1
TPA: ClbS/DfsB family four-helix bundle protein [Escherichia coli]	Escherichia coli	70.9	70.9	0.38	8e-13	50	70	HAH6726016.1
ClbS/DfsB family four-helix bundle protein [Escherichia coli]	Escherichia coli	70.9	70.9	0.38	8e-13	50	66	WP_072146147.1
ClbS/DfsB family four-helix bundle protein [Escherichia coli]	Escherichia coli	70.5	70.5	0.38	9e-13	50	68	WP_113305955.1
ClbS/DfsB family four-helix bundle protein [Escherichia coli]	Escherichia coli	69.3	69.3	0.38	3e-12	50	67	WP_140437479.1
ClbS/DfsB family four-helix bundle protein [Marinovum sp.]	Marinovum sp.	69.3	69.3	0.43	4e-12	50	77	MBT6925627.1
ClbS/DfsB family four-helix bundle protein [Escherichia coli]	Escherichia coli	67.4	67.4	0.37	2e-11	50	64	WP_032274869.1
ClbS/DfsB family four-helix bundle protein [Escherichia coli]	Escherichia coli	65.5	65.5	0.36	9e-11	50	62	MBA1934361.1
hypothetical protein AZ004_003697 [Escherichia coli]	Escherichia coli	60.5	60.5	0.34	6e-09	50	58	OUF79857.1
ClbS/DfsB family four-helix bundle protein [Escherichia coli]	Escherichia coli	58.5	58.5	0.32	3e-08	50	56	WP_001507407.1
ClbS/DfsB family four-helix bundle protein [Pedobacter sp. ok626]	Pedobacter sp. ok626	58.2	58.2	0.27	4e-08	50	48	WP_207909110.1
MULTISPECIES: ClbS/DfsB family four-helix bundle protein [unclassified Bartonella]	unclassified Bartonella	172	172	0.99	2e-51	49.7	170	WP_198241080.1
ClbS/DfsB family four-helix bundle protein [Luteimonas huabeiensis]	Luteimonas huabeiensis	189	189	0.98	3e-58	49.7	174	WP_024892068.1
ClbS/DfsB family four-helix bundle protein [Luteimonas sp. RC10]	Luteimonas sp. RC10	188	188	0.98	8e-58	49.7	173	WP_183425181.1
ClbS/DfsB family four-helix bundle protein [Burkholderia sp. ABCPW 111]	Burkholderia sp. ABCPW 111	180	180	0.98	1e-54	49.7	170	WP_038748193.1
ClbS/DfsB family four-helix bundle protein [Dickeya zeae]	Dickeya zeae	179	179	0.98	3e-54	49.7	172	WP_168363427.1
MULTISPECIES: ClbS/DfsB family four-helix bundle protein [Dickeya]	Dickeya	176	176	0.98	5e-53	49.7	172	WP_038907109.1
ClbS/DfsB family four-helix bundle protein [Sphingobacteriales bacterium]	Sphingobacteriales bacterium	174	174	0.98	3e-52	49.7	170	MBK9461082.1
ClbS/DfsB family four-helix bundle protein [Raoultella planticola]	Raoultella planticola	173	173	0.98	8e-52	49.7	172	WP_032699946.1
TPA: ClbS/DfsB family four-helix bundle protein [Raoultella ornithinolytica]	Raoultella ornithinolytica	171	171	0.98	4e-51	49.7	172	HAT3644533.1
ClbS/DfsB family four-helix bundle protein [Alcaligenes aquatilis]	Alcaligenes aquatilis	170	170	0.98	2e-50	49.7	170	WP_121738970.1
hypothetical protein CSB48_06140 [Proteobacteria bacterium]	Proteobacteria bacterium	167	167	0.98	1e-49	49.7	170	PID43330.1
ClbS/DfsB family four-helix bundle protein [Flavobacterium baculatum]	Flavobacterium baculatum	166	166	0.98	4e-49	49.7	170	WP_150015010.1
ClbS/DfsB family four-helix bundle protein [Flavobacterium sp. NKUCC04_CG]	Flavobacterium sp. NKUCC04_CG	161	161	0.98	4e-47	49.7	167	WP_219294580.1
ClbS/DfsB family four-helix bundle protein [Agrobacterium tumefaciens]	Agrobacterium tumefaciens	160	160	0.98	1e-46	49.7	170	WP_112954605.1
ClbS/DfsB family four-helix bundle protein [Hyphomicrobiales bacterium]	Hyphomicrobiales bacterium	157	157	0.98	1e-45	49.7	169	MBN9028227.1
ClbS/DfsB family four-helix bundle protein [Massilia sp. NR 4-1]	Massilia sp. NR 4-1	176	176	0.95	5e-53	49.69	170	WP_050408536.1
ClbS/DfsB family four-helix bundle protein [Sphingobacterium sp. JUb20]	Sphingobacterium sp. JUb20	174	174	0.95	4e-52	49.69	172	WP_132842436.1
ClbS/DfsB family four-helix bundle protein [Pararhodobacter zhoushanensis]	Pararhodobacter zhoushanensis	173	173	0.94	1e-51	49.69	168	WP_127109212.1
ClbS/DfsB family four-helix bundle protein [Rhodococcus ruber]	Rhodococcus ruber	169	169	0.94	3e-50	49.69	169	WP_026137567.1
ClbS/DfsB family four-helix bundle protein [Proteus hauseri]	Proteus hauseri	164	164	0.94	3e-48	49.69	173	WP_129040389.1
TPA: ClbS/DfsB family four-helix bundle protein [Raoultella ornithinolytica]	Raoultella ornithinolytica	164	164	0.94	5e-48	49.69	172	HAT1575142.1
Uncharacterized conserved protein [Raoultella planticola]	Raoultella planticola	168	168	0.93	1e-49	49.69	197	VFS60314.1
ClbS/DfsB family four-helix bundle protein [Bartonella sp. W8099]	Bartonella sp. W8099	160	160	0.93	6e-47	49.69	161	WP_210326663.1
hypothetical protein U717_02685 [Rhodobacter capsulatus R121]	Rhodobacter capsulatus R121	162	162	0.92	9e-48	49.68	159	ETD79504.1
ClbS/DfsB family four-helix bundle protein [Vibrio anguillarum]	Vibrio anguillarum	157	157	0.91	2e-45	49.68	157	WP_194665074.1
hypothetical protein [Agrobacterium tumefaciens]	Agrobacterium tumefaciens	142	142	0.85	5e-40	49.66	149	MBB4281045.1
hypothetical protein PGKFDMCD_04063 [Stenotrophomonas maltophilia]	Stenotrophomonas maltophilia	134	134	0.81	5e-37	49.64	138	VUO25194.1
ClbS/DfsB family four-helix bundle protein [Escherichia coli]	Escherichia coli	138	138	0.79	1e-38	49.63	134	EFL4531565.1
ClbS/DfsB family four-helix bundle protein [Klebsiella pneumoniae]	Klebsiella pneumoniae	134	134	0.78	4e-37	49.62	132	WP_049200287.1
DfsB family protein [Vibrio anguillarum]	Vibrio anguillarum	139	139	0.75	4e-39	49.61	134	MBF4307343.1
ClbS/DfsB family four-helix bundle protein [Vibrio anguillarum]	Vibrio anguillarum	139	139	0.75	5e-39	49.61	131	MBF4438279.1
ClbS/DfsB family four-helix bundle protein [Vibrio anguillarum]	Vibrio anguillarum	139	139	0.75	5e-39	49.61	141	WP_214654537.1
ClbS/DfsB family four-helix bundle protein [Proteus mirabilis]	Proteus mirabilis	124	124	0.71	5e-33	49.59	120	WP_163785448.1
ClbS/DfsB family four-helix bundle protein [Alteromonadaceae bacterium]	Alteromonadaceae bacterium	120	120	0.66	2e-31	49.56	140	NQY65621.1
ClbS/DfsB family four-helix bundle protein [Escherichia coli]	Escherichia coli	104	104	0.58	1e-25	49.49	106	WP_071701531.1
hypothetical protein NHU_00846 [Rhodovulum sulfidophilum]	Rhodovulum sulfidophilum	95.5	95.5	0.52	4e-22	49.44	94	BAQ68014.1
ClbS/DfsB family four-helix bundle protein [Chromobacterium haemolyticum]	Chromobacterium haemolyticum	187	187	1	3e-57	49.41	175	WP_081545890.1
ClbS/DfsB family four-helix bundle protein [Escherichia coli]	Escherichia coli	90.5	90.5	0.5	3e-20	49.41	85	WP_001758958.1
ClbS/DfsB family four-helix bundle protein [Escherichia coli]	Escherichia coli	89.4	89.4	0.5	8e-20	49.41	85	WP_170746863.1
ClbS/DfsB family four-helix bundle protein [Chromobacterium haemolyticum]	Chromobacterium haemolyticum	187	187	0.98	4e-57	49.4	171	WP_114152327.1
ClbS/DfsB family four-helix bundle protein [Chromobacterium rhizoryzae]	Chromobacterium rhizoryzae	186	186	0.98	6e-57	49.4	171	WP_118268134.1
ClbS/DfsB family four-helix bundle protein [Chromobacterium haemolyticum]	Chromobacterium haemolyticum	186	186	0.98	7e-57	49.4	171	WP_019100259.1
ClbS/DfsB family four-helix bundle protein [Chryseobacterium sp. C-2]	Chryseobacterium sp. C-2	181	181	0.98	4e-55	49.4	173	WP_191181591.1
ClbS/DfsB family four-helix bundle protein [Chromobacterium sp. LK1]	Chromobacterium sp. LK1	181	181	0.98	5e-55	49.4	172	WP_048407771.1
ClbS/DfsB family four-helix bundle protein [Chromobacterium sp. Panama]	Chromobacterium sp. Panama	179	179	0.98	3e-54	49.4	171	WP_107800091.1
ClbS/DfsB family four-helix bundle protein [Kocuria coralli]	Kocuria coralli	177	177	0.98	1e-53	49.4	167	WP_158035045.1
ClbS/DfsB family four-helix bundle protein [Nesterenkonia sp. MD2]	Nesterenkonia sp. MD2	177	177	0.98	2e-53	49.4	167	WP_150463307.1
ClbS/DfsB family four-helix bundle protein [Microbacterium sp. MYb45]	Microbacterium sp. MYb45	177	177	0.98	2e-53	49.4	167	WP_105711259.1
ClbS/DfsB family four-helix bundle protein [Mycobacterium goodii]	Mycobacterium goodii	176	176	0.98	6e-53	49.4	167	WP_214312689.1
ClbS/DfsB family four-helix bundle protein [Bartonella apis]	Bartonella apis	174	174	0.98	4e-52	49.4	170	WP_075869866.1
ClbS/DfsB family four-helix bundle protein [Bartonella apis]	Bartonella apis	173	173	0.98	1e-51	49.4	170	WP_077972667.1
ClbS/DfsB family four-helix bundle protein [Mycobacterium goodii]	Mycobacterium goodii	171	171	0.98	4e-51	49.4	167	WP_214385803.1
ClbS/DfsB family four-helix bundle protein [Bartonella sp. M0283]	Bartonella sp. M0283	171	171	0.98	5e-51	49.4	170	MBI0162042.1
MULTISPECIES: ClbS/DfsB family four-helix bundle protein [unclassified Bartonella]	unclassified Bartonella	171	171	0.98	8e-51	49.4	178	WP_210326724.1
MULTISPECIES: ClbS/DfsB family four-helix bundle protein [unclassified Bartonella]	unclassified Bartonella	170	170	0.98	1e-50	49.4	170	WP_198214692.1
ClbS/DfsB family four-helix bundle protein [Bartonella sp. B10834G6]	Bartonella sp. B10834G6	170	170	0.98	1e-50	49.4	170	MBH9983292.1
ClbS/DfsB family four-helix bundle protein [Raoultella ornithinolytica]	Raoultella ornithinolytica	171	171	0.97	7e-51	49.4	172	WP_131049042.1
MULTISPECIES: ClbS/DfsB family four-helix bundle protein [Raoultella]	Raoultella	171	171	0.97	8e-51	49.4	172	WP_100686487.1
ClbS/DfsB family four-helix bundle protein [Raoultella ornithinolytica]	Raoultella ornithinolytica	170	170	0.97	1e-50	49.4	172	WP_069475967.1
ClbS/DfsB family four-helix bundle protein [Raoultella ornithinolytica]	Raoultella ornithinolytica	170	170	0.97	1e-50	49.4	172	WP_183114189.1
ClbS/DfsB family four-helix bundle protein [Raoultella ornithinolytica]	Raoultella ornithinolytica	170	170	0.97	1e-50	49.4	172	WP_065906483.1
ClbS/DfsB family four-helix bundle protein [Pleomorphomonas oryzae]	Pleomorphomonas oryzae	169	169	0.97	2e-50	49.4	170	WP_026792757.1
ClbS/DfsB family four-helix bundle protein [Comamonas sp. CMM01]	Comamonas sp. CMM01	169	169	0.97	4e-50	49.4	170	WP_192333630.1
ClbS/DfsB family four-helix bundle protein [Pedobacter sp. ASV28]	Pedobacter sp. ASV28	169	169	0.97	4e-50	49.4	170	WP_199120103.1
ClbS/DfsB family four-helix bundle protein [Raoultella ornithinolytica]	Raoultella ornithinolytica	167	167	0.97	1e-49	49.4	172	WP_128320900.1
ClbS/DfsB family four-helix bundle protein [Bacteroidetes bacterium]	Bacteroidetes bacterium	167	167	0.97	1e-49	49.4	172	MBS1743752.1
ClbS/DfsB family four-helix bundle protein [Yokenella regensburgei]	Yokenella regensburgei	166	166	0.97	3e-49	49.4	171	WP_167809504.1
MULTISPECIES: ClbS/DfsB family four-helix bundle protein [Chryseobacterium]	Chryseobacterium	165	165	0.97	1e-48	49.4	170	WP_115949832.1
ClbS/DfsB family four-helix bundle protein [Vibrio anguillarum]	Vibrio anguillarum	148	148	0.91	3e-42	49.36	160	WP_196363954.1
ClbS/DfsB family four-helix bundle protein [Escherichia coli]	Escherichia coli	75.9	75.9	0.42	1e-14	49.32	76	WP_000115880.1
ClbS/DfsB family four-helix bundle protein [Escherichia coli]	Escherichia coli	75.9	75.9	0.42	1e-14	49.32	75	WP_032215395.1
hypothetical protein BLD25_02720 [Candidatus Gracilibacteria bacterium GN02-872]	Candidatus Gracilibacteria bacterium GN02-872	64.3	64.3	0.38	5e-10	49.23	91	RAL57543.1
ClbS/DfsB family four-helix bundle protein [Vibrio cholerae]	Vibrio cholerae	130	130	0.74	2e-35	49.21	130	EGR5459850.1
ClbS/DfsB family four-helix bundle protein [Vibrio parahaemolyticus]	Vibrio parahaemolyticus	53.9	53.9	0.37	3e-06	49.21	65	WP_029807849.1
ClbS/DfsB family four-helix bundle protein [Vibrio parahaemolyticus]	Vibrio parahaemolyticus	130	130	0.72	1e-35	49.19	127	WP_140062355.1
ClbS/DfsB family four-helix bundle protein [Escherichia coli]	Escherichia coli	120	120	0.7	8e-32	49.17	121	WP_140414400.1
ClbS/DfsB family four-helix bundle protein [Escherichia coli]	Escherichia coli	58.2	58.2	0.33	5e-08	49.12	57	WP_001507004.1
ClbS/DfsB family four-helix bundle protein [Aminobacter sp. SR38]	Aminobacter sp. SR38	176	176	0.99	6e-53	49.11	176	WP_192321626.1
ClbS/DfsB family four-helix bundle protein [Bartonella sp. W8125]	Bartonella sp. W8125	171	171	0.99	6e-51	49.11	170	WP_198231636.1
MULTISPECIES: ClbS/DfsB family four-helix bundle protein [Alcaligenes]	Alcaligenes	169	169	0.99	2e-50	49.11	170	WP_094196826.1
hypothetical protein [Marinovum sp.]	Marinovum sp.	166	166	0.99	5e-49	49.11	169	MAC01491.1
ClbS/DfsB family four-helix bundle protein [Chryseobacterium defluvii]	Chryseobacterium defluvii	176	176	0.98	4e-53	49.1	170	WP_184185687.1
ClbS/DfsB family four-helix bundle protein [Hyphomicrobiales bacterium]	Hyphomicrobiales bacterium	175	175	0.98	1e-52	49.1	170	MBN9019381.1
ClbS/DfsB family four-helix bundle protein [Achromobacter insuavis]	Achromobacter insuavis	172	172	0.98	2e-51	49.1	170	WP_180187937.1
ClbS/DfsB family four-helix bundle protein [Achromobacter sp. 2789STDY5608615]	Achromobacter sp. 2789STDY5608615	171	171	0.98	9e-51	49.1	170	WP_054479721.1
ClbS/DfsB family four-helix bundle protein [Alcaligenes aquatilis]	Alcaligenes aquatilis	170	170	0.98	2e-50	49.1	170	WP_108727534.1
ClbS/DfsB family four-helix bundle protein [Alcaligenes faecalis]	Alcaligenes faecalis	167	167	0.98	2e-49	49.1	170	WP_123049474.1
ClbS/DfsB family four-helix bundle protein [Arcobacter venerupis]	Arcobacter venerupis	167	167	0.98	3e-49	49.1	171	WP_128358898.1
ClbS/DfsB family four-helix bundle protein [Sphingobacteriales bacterium]	Sphingobacteriales bacterium	164	164	0.98	5e-48	49.1	170	RYD97297.1
hypothetical protein CSA34_04945 [Desulfobulbus propionicus]	Desulfobulbus propionicus	162	162	0.98	1e-47	49.1	170	PIE56236.1
MULTISPECIES: ClbS/DfsB family four-helix bundle protein [Idiomarina]	Idiomarina	148	148	0.97	8e-42	49.09	179	WP_011235300.1
ClbS/DfsB family four-helix bundle protein [Alteromonadaceae bacterium]	Alteromonadaceae bacterium	148	148	0.97	1e-41	49.09	179	NWO06669.1
hypothetical protein BBC0244_019080 [Bartonella apis]	Bartonella apis	172	172	0.95	1e-50	49.08	208	AQT45584.1
ClbS/DfsB family four-helix bundle protein [Rhodococcus pyridinivorans]	Rhodococcus pyridinivorans	169	169	0.95	2e-50	49.08	167	WP_024102202.1
ClbS/DfsB family four-helix bundle protein [Corynebacterium pacaense]	Corynebacterium pacaense	167	167	0.94	2e-49	49.07	172	WP_080792276.1
ClbS/DfsB family four-helix bundle protein [Bieblia vinaykumarii]	Bieblia vinaykumarii	159	159	0.94	5e-46	49.07	174	WP_076363861.1
ClbS/DfsB family four-helix bundle protein [Enterobacteriaceae bacterium RIT693]	Enterobacteriaceae bacterium RIT693	58.5	58.5	0.3	3e-08	49.02	51	MRT55380.1
TPA: ClbS/DfsB family four-helix bundle protein [Vibrio cholerae]	Vibrio cholerae	57.4	57.4	0.28	9e-08	48.98	61	HAS4517388.1
ClbS/DfsB family four-helix bundle protein [Vibrio cholerae]	Vibrio cholerae	57.4	57.4	0.28	1e-07	48.98	62	MVB72592.1
ClbS/DfsB family four-helix bundle protein [Vibrio anguillarum]	Vibrio anguillarum	90.5	90.5	0.51	3e-20	48.86	90	WP_194574499.1
ClbS/DfsB family four-helix bundle protein [Pedobacter sp. MC2016-24]	Pedobacter sp. MC2016-24	161	161	1	7e-47	48.84	183	WP_194128093.1
hypothetical protein VCHC59A1_3231 [Vibrio cholerae HC-59A1]	Vibrio cholerae HC-59A1	134	134	0.75	8e-37	48.84	139	EKL19100.1
ClbS/DfsB family four-helix bundle protein [Klebsiella pneumoniae]	Klebsiella pneumoniae	129	129	0.75	4e-35	48.84	130	TNA34695.1
ClbS/DfsB family four-helix bundle protein [Escherichia coli]	Escherichia coli	129	129	0.75	5e-35	48.84	129	WP_000115884.1
ClbS/DfsB family four-helix bundle protein [Escherichia coli]	Escherichia coli	129	129	0.75	5e-35	48.84	128	WP_045014798.1
hypothetical protein DR76_4760 [Escherichia coli ATCC 25922]	Escherichia coli ATCC 25922	129	129	0.75	1e-34	48.84	143	AIL14344.1
ClbS/DfsB family four-helix bundle protein [Vibrio anguillarum]	Vibrio anguillarum	136	136	0.74	8e-38	48.82	135	WP_194599089.1
ClbS/DfsB family four-helix bundle protein [Chromobacterium sp. Rain0013]	Chromobacterium sp. Rain0013	184	184	0.98	3e-56	48.81	171	WP_194427871.1
ClbS/DfsB family four-helix bundle protein [Chromobacterium haemolyticum]	Chromobacterium haemolyticum	184	184	0.98	3e-56	48.81	171	WP_203391430.1
ClbS/DfsB family four-helix bundle protein [Chromobacterium haemolyticum]	Chromobacterium haemolyticum	182	182	0.98	2e-55	48.81	171	WP_043633145.1
MULTISPECIES: ClbS/DfsB family four-helix bundle protein [Mycobacterium]	Mycobacterium	171	171	0.98	3e-51	48.81	167	WP_073676987.1
ClbS/DfsB family four-helix bundle protein [Bartonella sp. M0280]	Bartonella sp. M0280	171	171	0.98	7e-51	48.81	170	MBI0168515.1
ClbS/DfsB family four-helix bundle protein [Bartonella apis]	Bartonella apis	170	170	0.98	2e-50	48.81	170	WP_075915554.1
ClbS/DfsB family four-helix bundle protein [Bartonella sp. M0283]	Bartonella sp. M0283	169	169	0.98	3e-50	48.81	178	WP_210326971.1
ClbS/DfsB family four-helix bundle protein [Bartonella sp. B10834G6]	Bartonella sp. B10834G6	169	169	0.98	9e-50	48.81	186	WP_210326507.1
ClbS/DfsB family four-helix bundle protein [Bartonella sp. W8122]	Bartonella sp. W8122	167	167	0.98	2e-49	48.81	170	WP_198239904.1
ClbS/DfsB family four-helix bundle protein [Corynebacterium flavescens]	Corynebacterium flavescens	167	167	0.98	2e-49	48.81	167	WP_075731361.1
ClbS/DfsB family four-helix bundle protein [Escherichia coli]	Escherichia coli	87	87	0.49	6e-19	48.81	84	WP_074470417.1
hypothetical protein EC2016001_5235 [Escherichia coli 201600.1]	Escherichia coli 201600.1	87	87	0.49	8e-19	48.81	100	ENA11380.1
ClbS/DfsB family four-helix bundle protein [Comamonas sp. CMM03]	Comamonas sp. CMM03	168	168	0.97	7e-50	48.8	170	WP_218331667.1
ClbS/DfsB family four-helix bundle protein [Raoultella ornithinolytica]	Raoultella ornithinolytica	167	167	0.97	3e-49	48.8	172	WP_180553906.1
ClbS/DfsB family four-helix bundle protein [Comamonas terrigena]	Comamonas terrigena	167	167	0.97	3e-49	48.8	170	WP_066533490.1
ClbS/DfsB family four-helix bundle protein [Comamonas terrigena]	Comamonas terrigena	165	165	0.97	1e-48	48.8	170	WP_183302412.1
hypothetical protein CSA20_03620 [Deltaproteobacteria bacterium]	Deltaproteobacteria bacterium	162	162	0.97	2e-47	48.8	170	PIE73188.1
ClbS/DfsB family four-helix bundle protein [Epilithonimonas hungarica]	Epilithonimonas hungarica	160	160	0.97	2e-46	48.8	174	WP_089874241.1
ClbS/DfsB family four-helix bundle protein [Salmonella enterica]	Salmonella enterica	120	120	0.72	1e-31	48.78	129	EBC2763309.1
ClbS/DfsB family four-helix bundle protein [Salmonella enterica subsp. enterica serovar Typhimurium]	Salmonella enterica subsp. enterica serovar Typhimurium	120	120	0.72	1e-31	48.78	122	MBJ2673055.1
hypothetical protein U746_0345 [Mycolicibacterium mucogenicum 261Sha1.1M5]	Mycolicibacterium mucogenicum 261Sha1.1M5	164	164	0.95	3e-48	48.77	167	RKQ94596.1
MULTISPECIES: ClbS/DfsB family four-helix bundle protein [Bacteria]	Bacteria	159	159	0.95	2e-46	48.77	171	WP_041650241.1
ClbS/DfsB family four-helix bundle protein [Escherichia coli]	Escherichia coli	81.6	81.6	0.47	7e-17	48.75	81	WP_137510385.1
Uncharacterized conserved protein [Klebsiella pneumoniae]	Klebsiella pneumoniae	118	118	0.7	9e-31	48.74	118	STW38205.1
ClbS/DfsB family four-helix bundle protein [Enterobacter hormaechei]	Enterobacter hormaechei	78.2	78.2	0.45	1e-15	48.72	78	WP_112778643.1
hypothetical protein VCEM1676A_003178A [Vibrio cholerae O1 str. EM-1676A]	Vibrio cholerae O1 str. EM-1676A	150	150	0.9	6e-43	48.7	155	EMQ60187.1
ClbS/DfsB family four-helix bundle protein [Vibrio cholerae]	Vibrio cholerae	149	149	0.89	2e-42	48.68	154	WP_054104166.1
ClbS/DfsB family four-helix bundle protein [Klebsiella pneumoniae]	Klebsiella pneumoniae	73.6	73.6	0.42	7e-14	48.61	72	WP_117256941.1
Uncharacterized conserved protein [Escherichia coli]	Escherichia coli	73.9	73.9	0.42	1e-13	48.61	102	SPW67341.1
TPA: ClbS/DfsB family four-helix bundle protein [Proteus mirabilis]	Proteus mirabilis	140	140	0.8	3e-39	48.53	135	HBC5646662.1
ClbS/DfsB family four-helix bundle protein [Bartonella apis]	Bartonella apis	169	169	0.99	3e-50	48.52	170	WP_077993658.1
TPA: ClbS/DfsB family four-helix bundle protein [Escherichia coli]	Escherichia coli	132	132	0.78	4e-36	48.51	134	HAH4432491.1
ClbS/DfsB family four-helix bundle protein [Kaistia hirudinis]	Kaistia hirudinis	175	175	0.98	2e-52	48.5	170	WP_183400708.1
ClbS/DfsB family four-helix bundle protein [Massilia mucilaginosa]	Massilia mucilaginosa	173	173	0.98	6e-52	48.5	171	WP_166881116.1
ClbS/DfsB family four-helix bundle protein [Sphingobacterium composti Yoo et al. 2007 non Ten et al. 2007]	Sphingobacterium composti Yoo et al. 2007 non Ten et al. 2007	171	171	0.98	4e-51	48.5	170	WP_148907971.1
hypothetical protein BC792_10568 [Sphingobacterium composti Yoo et al. 2007 non Ten et al. 2007]	Sphingobacterium composti Yoo et al. 2007 non Ten et al. 2007	172	172	0.98	7e-51	48.5	200	TYP96577.1
DfsB family protein [Bacteroidetes bacterium]	Bacteroidetes bacterium	170	170	0.98	2e-50	48.5	170	REK05819.1
ClbS/DfsB family four-helix bundle protein [Lysobacter pythonis]	Lysobacter pythonis	169	169	0.98	2e-50	48.5	170	WP_122102317.1
ClbS/DfsB family four-helix bundle protein [Pedobacter sp. Hv1]	Pedobacter sp. Hv1	168	168	0.98	6e-50	48.5	168	WP_055130181.1
ClbS/DfsB family four-helix bundle protein [Marinovum sp.]	Marinovum sp.	164	164	0.98	3e-48	48.5	169	MBT5680031.1
ClbS/DfsB family four-helix bundle protein [Marinovum sp.]	Marinovum sp.	164	164	0.98	3e-48	48.5	169	MBT6525326.1
Uncharacterized conserved protein [Raoultella ornithinolytica]	Raoultella ornithinolytica	104	104	0.58	2e-25	48.48	106	VTN05443.1
ClbS/DfsB family four-helix bundle protein [Aliarcobacter thereius]	Aliarcobacter thereius	160	160	0.95	8e-47	48.47	172	WP_138140033.1
ClbS/DfsB family four-helix bundle protein [Rhodococcus aetherivorans]	Rhodococcus aetherivorans	160	160	0.94	1e-46	48.45	168	WP_006935099.1
conserved hypothetical protein [Glutamicibacter arilaitensis Re117]	Glutamicibacter arilaitensis Re117	157	157	0.94	2e-45	48.45	186	CBT77158.1
ClbS/DfsB family four-helix bundle protein [Rahnella aquatilis]	Rahnella aquatilis	65.5	65.5	0.37	1e-10	48.44	64	WP_187514412.1
ClbS/DfsB family four-helix bundle protein [Chromobacterium haemolyticum]	Chromobacterium haemolyticum	183	183	0.98	9e-56	48.21	171	WP_200122366.1
ClbS/DfsB family four-helix bundle protein [Rhodococcus rhodochrous]	Rhodococcus rhodochrous	171	171	0.98	7e-51	48.21	167	WP_106201920.1
MULTISPECIES: ClbS/DfsB family four-helix bundle protein [unclassified Bartonella]	unclassified Bartonella	169	169	0.98	3e-50	48.21	170	WP_198226563.1
ClbS/DfsB family four-helix bundle protein [Bartonella sp. M0280]	Bartonella sp. M0280	169	169	0.98	5e-50	48.21	178	WP_210326903.1
ClbS/DfsB family four-helix bundle protein [Bartonella apis]	Bartonella apis	167	167	0.98	2e-49	48.21	170	WP_075915137.1
ClbS/DfsB family four-helix bundle protein [Bartonella sp. W8097]	Bartonella sp. W8097	166	166	0.98	4e-49	48.21	170	WP_198246339.1
TPA: hypothetical protein [Corynebacterium flavescens]	Corynebacterium flavescens	165	165	0.98	1e-48	48.21	167	HCG45638.1
hypothetical protein CFL01nite_24170 [Corynebacterium flavescens]	Corynebacterium flavescens	165	165	0.98	1e-48	48.21	174	GEB98922.1
hypothetical protein CSB23_02385 [Deltaproteobacteria bacterium]	Deltaproteobacteria bacterium	161	161	0.97	3e-47	48.19	170	PID75597.1
ClbS/DfsB family four-helix bundle protein [Raoultella sp. BIGb0399]	Raoultella sp. BIGb0399	160	160	0.97	7e-47	48.19	172	WP_123754223.1
MULTISPECIES: ClbS/DfsB family four-helix bundle protein [Klebsiella]	Klebsiella	160	160	0.97	9e-47	48.19	172	WP_138362262.1
ClbS/DfsB family four-helix bundle protein [Vibrio cholerae]	Vibrio cholerae	82.8	82.8	0.48	3e-17	48.19	84	MVB44838.1
ClbS/DfsB family four-helix bundle protein [Campylobacterales bacterium]	Campylobacterales bacterium	149	149	0.94	3e-42	48.15	173	MBY0540093.1
TPA: ClbS/DfsB family four-helix bundle protein [Escherichia coli]	Escherichia coli	54.3	54.3	0.31	1e-06	48.15	54	HAH6609993.1
TPA: ClbS/DfsB family four-helix bundle protein [Vibrio parahaemolyticus]	Vibrio parahaemolyticus	74.3	74.3	0.46	6e-14	48.1	81	HAV1405017.1
Uncharacterized conserved protein [Klebsiella pneumoniae]	Klebsiella pneumoniae	126	126	0.77	8e-34	48.09	130	VAO92223.1
ClbS/DfsB family four-helix bundle protein [Vibrio cyclitrophicus]	Vibrio cyclitrophicus	136	136	0.75	1e-37	48.06	140	WP_102424184.1
ClbS/DfsB family four-helix bundle protein [Vibrio anguillarum]	Vibrio anguillarum	132	132	0.75	7e-36	48.06	141	WP_194564120.1
ClbS/DfsB family four-helix bundle protein [Vibrio anguillarum]	Vibrio anguillarum	100	100	0.58	8e-24	48	107	WP_194585266.1
ClbS/DfsB family four-helix bundle protein [Vibrio parahaemolyticus]	Vibrio parahaemolyticus	95.5	95.5	0.58	5e-22	48	110	WP_078532956.1
hypothetical protein ACZ94_03995 [Vibrio parahaemolyticus]	Vibrio parahaemolyticus	95.5	95.5	0.58	5e-22	48	111	KOH41346.1
ClbS/DfsB family four-helix bundle protein [Vibrio anguillarum]	Vibrio anguillarum	95.9	95.9	0.57	3e-22	47.96	100	WP_194558094.1
ClbS/DfsB family four-helix bundle protein [Gemmobacter sp. con4]	Gemmobacter sp. con4	164	164	0.99	4e-48	47.93	171	WP_215503556.1
hypothetical protein [Marinovum sp.]	Marinovum sp.	160	160	0.99	7e-47	47.93	169	MBP06706.1
Protein of unknown function [Pedobacter sp. ok626]	Pedobacter sp. ok626	59.3	59.3	0.28	4e-08	47.92	89	SDK40013.1
ClbS/DfsB family four-helix bundle protein [Rhodobacteraceae bacterium]	Rhodobacteraceae bacterium	164	164	0.98	4e-48	47.9	169	MBT6545380.1
ClbS/DfsB family four-helix bundle protein [Marinovum sp.]	Marinovum sp.	161	161	0.98	5e-47	47.9	169	MBT7223581.1
ClbS/DfsB family four-helix bundle protein [Marinovum sp.]	Marinovum sp.	160	160	0.98	1e-46	47.9	169	MBT4830139.1
ClbS/DfsB family four-helix bundle protein [Shewanella putrefaciens]	Shewanella putrefaciens	160	160	0.97	1e-46	47.88	171	WP_086904398.1
ClbS/DfsB family four-helix bundle protein [Vibrio cholerae]	Vibrio cholerae	160	160	0.97	1e-46	47.88	171	WP_114730750.1
ClbS/DfsB family four-helix bundle protein [Vibrio cholerae]	Vibrio cholerae	159	159	0.97	4e-46	47.88	171	WP_053034815.1
MULTISPECIES: ClbS/DfsB family four-helix bundle protein [Vibrio]	Vibrio	157	157	0.97	2e-45	47.88	171	WP_134817843.1
hypothetical protein EV669_10728 [Gulbenkiania mobilis]	Gulbenkiania mobilis	166	166	0.95	1e-48	47.85	177	TCW30271.1
ClbS/DfsB family four-helix bundle protein [Gulbenkiania mobilis]	Gulbenkiania mobilis	165	165	0.95	1e-48	47.85	177	WP_054285884.1
ClbS/DfsB family four-helix bundle protein [Microbacterium oxydans]	Microbacterium oxydans	160	160	0.95	8e-47	47.85	167	WP_167632605.1
MULTISPECIES: ClbS/DfsB family four-helix bundle protein [Rhodococcus]	Rhodococcus	163	163	0.94	9e-48	47.83	169	WP_029545942.1
ClbS/DfsB family four-helix bundle protein [Rhodococcus aetherivorans]	Rhodococcus aetherivorans	162	162	0.94	3e-47	47.83	169	WP_050036433.1
MULTISPECIES: ClbS/DfsB family four-helix bundle protein [Rhodococcus]	Rhodococcus	161	161	0.94	5e-47	47.83	169	WP_043798727.1
ClbS/DfsB family four-helix bundle protein [candidate division SR1 bacterium]	candidate division SR1 bacterium	146	146	0.94	2e-41	47.83	170	MBB1578761.1
ClbS/DfsB family four-helix bundle protein [Microbacterium dextranolyticum]	Microbacterium dextranolyticum	157	157	0.92	3e-45	47.77	176	WP_204963614.1
ClbS/DfsB family four-helix bundle protein [Vibrio ponticus]	Vibrio ponticus	148	148	0.91	7e-42	47.74	169	WP_075649075.1
ClbS/DfsB family four-helix bundle protein [Vibrio parahaemolyticus]	Vibrio parahaemolyticus	147	147	0.91	2e-41	47.74	182	WP_154216151.1
ClbS/DfsB family four-helix bundle protein [Vibrio anguillarum]	Vibrio anguillarum	129	129	0.76	7e-35	47.69	138	WP_214657544.1
hypothetical protein LRS1606.246 [Rhodococcus sp. NS1]	Rhodococcus sp. NS1	168	168	0.98	2e-49	47.62	206	AIU93680.1
ClbS/DfsB family four-helix bundle protein [Arthrobacter sp. SLBN-53]	Arthrobacter sp. SLBN-53	162	162	0.98	2e-47	47.62	169	WP_141865659.1
hypothetical protein [Arthrobacter sp. SLBN-53]	Arthrobacter sp. SLBN-53	162	162	0.98	2e-47	47.62	172	TQK28581.1
ClbS/DfsB family four-helix bundle protein [Escherichia coli]	Escherichia coli	82.4	82.4	0.49	5e-17	47.62	91	WP_079398836.1
ClbS/DfsB family four-helix bundle protein [Vibrio parahaemolyticus]	Vibrio parahaemolyticus	53.9	53.9	0.37	3e-06	47.62	65	WP_029807708.1
ClbS/DfsB family four-helix bundle protein [Photobacterium aphoticum]	Photobacterium aphoticum	160	160	0.97	8e-47	47.59	169	WP_047874370.1
ClbS/DfsB family four-helix bundle protein [Marinovum sp.]	Marinovum sp.	160	160	0.97	9e-47	47.59	167	MBT6925808.1
MULTISPECIES: ClbS/DfsB family four-helix bundle protein [Enterobacteriaceae]	Enterobacteriaceae	159	159	0.97	3e-46	47.59	172	WP_154143771.1
ClbS/DfsB family four-helix bundle protein [Burkholderia sp. BDU19]	Burkholderia sp. BDU19	151	151	0.85	5e-43	47.59	175	WP_082761325.1
Protein of hypothetical function DUF1706 [Propionibacterium freudenreichii]	Propionibacterium freudenreichii	125	125	0.72	2e-33	47.58	132	SBN40869.1
ClbS/DfsB family four-helix bundle protein [Pseudomonas pelagia]	Pseudomonas pelagia	102	102	0.7	2e-24	47.5	124	WP_052185421.1
ClbS/DfsB family four-helix bundle protein [Mycolicibacterium neoaurum]	Mycolicibacterium neoaurum	162	162	0.99	1e-47	47.34	169	WP_030136337.1
hypothetical protein BN1047_03505 [Mycolicibacterium neoaurum]	Mycolicibacterium neoaurum	163	163	0.99	1e-47	47.34	192	CDQ45606.1
hypothetical protein C1S81_15110 [Mycolicibacterium neoaurum]	Mycolicibacterium neoaurum	163	163	0.99	1e-47	47.34	183	TLH58126.1
TPA: hypothetical protein [Rhodobacteraceae bacterium]	Rhodobacteraceae bacterium	160	160	0.99	1e-46	47.34	169	HAM91407.1
ClbS/DfsB family four-helix bundle protein [Marinovum sp.]	Marinovum sp.	160	160	0.99	1e-46	47.34	169	MBT4233440.1
ClbS/DfsB family four-helix bundle protein [Rhodobacteraceae bacterium]	Rhodobacteraceae bacterium	162	162	0.98	2e-47	47.31	169	MBT5929049.1
ClbS/DfsB family four-helix bundle protein [Mycolicibacterium neoaurum]	Mycolicibacterium neoaurum	161	161	0.98	4e-47	47.31	169	WP_213449096.1
hypothetical protein D035_1139 [Vibrio parahaemolyticus VP250]	Vibrio parahaemolyticus VP250	131	131	0.75	2e-35	47.29	147	EQL94744.1
ClbS/DfsB family four-helix bundle protein [Morganella morganii]	Morganella morganii	125	125	0.75	2e-33	47.29	132	WP_025152825.1
ClbS/DfsB family four-helix bundle protein [Marinomonas polaris]	Marinomonas polaris	161	161	0.97	5e-47	47.27	171	WP_072838134.1
ClbS/DfsB family four-helix bundle protein [Vibrio sp. 2-2(8)]	Vibrio sp. 2-2(8)	159	159	0.97	2e-46	47.27	171	WP_170901605.1
ClbS/DfsB family four-helix bundle protein [Vibrio ordalii]	Vibrio ordalii	159	159	0.97	2e-46	47.27	171	WP_026028951.1
ClbS/DfsB family four-helix bundle protein [Vibrio cholerae]	Vibrio cholerae	159	159	0.97	5e-46	47.27	171	WP_172774977.1
ClbS/DfsB family four-helix bundle protein [Vibrio sp. 2521-89]	Vibrio sp. 2521-89	158	158	0.97	7e-46	47.27	171	WP_089069922.1
ClbS/DfsB family four-helix bundle protein [Vibrio anguillarum]	Vibrio anguillarum	158	158	0.97	1e-45	47.27	175	WP_019281454.1
ClbS/DfsB family four-helix bundle protein [Vibrio paracholerae]	Vibrio paracholerae	157	157	0.97	1e-45	47.27	171	WP_113594135.1
ClbS/DfsB family four-helix bundle protein [Vibrio metoecus]	Vibrio metoecus	158	158	0.97	1e-45	47.27	186	WP_095469158.1
MULTISPECIES: ClbS/DfsB family four-helix bundle protein [Vibrio]	Vibrio	157	157	0.97	1e-45	47.27	171	WP_053037645.1
ClbS/DfsB family four-helix bundle protein [Vibrio cholerae]	Vibrio cholerae	157	157	0.97	1e-45	47.27	171	WP_043992578.1
ClbS/DfsB family four-helix bundle protein [Vibrio cholerae]	Vibrio cholerae	157	157	0.97	1e-45	47.27	171	WP_188006460.1
ClbS/DfsB family four-helix bundle protein [Vibrio metoecus]	Vibrio metoecus	157	157	0.97	1e-45	47.27	171	WP_055052280.1
hypothetical protein [Vibrio cholerae]	Vibrio cholerae	157	157	0.97	2e-45	47.27	175	MBO1405400.1
ClbS/DfsB family four-helix bundle protein [Vibrio cholerae]	Vibrio cholerae	157	157	0.97	2e-45	47.27	171	WP_142572885.1
ClbS/DfsB family four-helix bundle protein [Vibrio metoecus]	Vibrio metoecus	157	157	0.97	2e-45	47.27	171	WP_055064863.1
ClbS/DfsB family four-helix bundle protein [Vibrio cholerae]	Vibrio cholerae	157	157	0.97	2e-45	47.27	171	WP_095464301.1
ClbS/DfsB family four-helix bundle protein [Vibrio cholerae]	Vibrio cholerae	157	157	0.97	2e-45	47.27	171	WP_002044775.1
ClbS/DfsB family four-helix bundle protein [Vibrio paracholerae]	Vibrio paracholerae	157	157	0.97	2e-45	47.27	171	WP_119091900.1
MULTISPECIES: ClbS/DfsB family four-helix bundle protein [Vibrio]	Vibrio	157	157	0.97	3e-45	47.27	171	WP_000100089.1
ClbS/DfsB family four-helix bundle protein [Marinomonas sp. UCMA 3892]	Marinomonas sp. UCMA 3892	157	157	0.97	3e-45	47.27	171	WP_169459528.1
TPA: ClbS/DfsB family four-helix bundle protein [Vibrio cholerae]	Vibrio cholerae	156	156	0.97	3e-45	47.27	170	HAS4551092.1
TPA: ClbS/DfsB family four-helix bundle protein [Vibrio cholerae]	Vibrio cholerae	156	156	0.97	3e-45	47.27	171	HAS4517402.1
ClbS/DfsB family four-helix bundle protein [Vibrio cholerae]	Vibrio cholerae	155	155	0.97	9e-45	47.27	171	WP_054251313.1
ClbS/DfsB family four-helix bundle protein [Vibrio cholerae]	Vibrio cholerae	155	155	0.97	1e-44	47.27	175	EGR1403053.1
ClbS/DfsB family four-helix bundle protein [Vibrio metoecus]	Vibrio metoecus	154	154	0.97	2e-44	47.27	171	WP_055052284.1
ClbS/DfsB family four-helix bundle protein [Gulbenkiania indica]	Gulbenkiania indica	163	163	0.95	9e-48	47.24	177	WP_055434278.1
MULTISPECIES: ClbS/DfsB family four-helix bundle protein [unclassified Microbacterium]	unclassified Microbacterium	160	160	0.95	9e-47	47.24	167	WP_113680576.1
ClbS/DfsB family four-helix bundle protein [Microbacterium sp. CCH5-D1]	Microbacterium sp. CCH5-D1	160	160	0.95	9e-47	47.24	167	WP_061017012.1
ClbS/DfsB family four-helix bundle protein [Microbacterium oxydans]	Microbacterium oxydans	160	160	0.95	1e-46	47.24	167	WP_141368457.1
ClbS/DfsB family four-helix bundle protein [Microbacterium sp. ISL-59]	Microbacterium sp. ISL-59	160	160	0.95	1e-46	47.24	167	WP_215069632.1
ClbS/DfsB family four-helix bundle protein [Aliarcobacter thereius]	Aliarcobacter thereius	157	157	0.95	1e-45	47.24	172	WP_066429635.1
ClbS/DfsB family four-helix bundle protein [Pseudoclavibacter sp. CFCC 14310]	Pseudoclavibacter sp. CFCC 14310	164	164	0.94	3e-48	47.2	167	WP_158037948.1
DUF1706 domain-containing protein [Photobacterium aphoticum]	Photobacterium aphoticum	137	137	0.83	8e-38	47.18	144	GAL06338.1
hypothetical protein DP63_4820 [Burkholderia pseudomallei MSHR5855]	Burkholderia pseudomallei MSHR5855	64.3	64.3	0.31	1e-08	47.17	328	AIP20226.1
Protein of uncharacterised function (DUF1706) [Burkholderia pseudomallei]	Burkholderia pseudomallei	64.3	64.3	0.31	2e-08	47.17	328	VCE93074.1
Protein of uncharacterised function (DUF1706) [Burkholderia pseudomallei]	Burkholderia pseudomallei	63.9	63.9	0.31	2e-08	47.17	318	VCP25076.1
Protein of uncharacterised function (DUF1706) [Burkholderia pseudomallei]	Burkholderia pseudomallei	63.9	63.9	0.31	2e-08	47.17	328	VBC69890.1
hypothetical protein DP45_04353 [Burkholderia pseudomallei]	Burkholderia pseudomallei	63.9	63.9	0.31	2e-08	47.17	308	AJX41502.1
hypothetical protein X949_3224 [Burkholderia pseudomallei MSHR5609]	Burkholderia pseudomallei MSHR5609	63.9	63.9	0.31	2e-08	47.17	346	KGS57890.1
Protein of uncharacterised function (DUF1706) [Burkholderia pseudomallei]	Burkholderia pseudomallei	63.9	63.9	0.31	2e-08	47.17	308	VBF77102.1
Protein of uncharacterised function (DUF1706) [Burkholderia pseudomallei]	Burkholderia pseudomallei	63.5	63.5	0.31	2e-08	47.17	288	VBC15804.1
hypothetical protein DP60_5608 [Burkholderia pseudomallei]	Burkholderia pseudomallei	63.5	63.5	0.31	2e-08	47.17	288	AIP17238.1
Protein of uncharacterised function (DUF1706) [Burkholderia pseudomallei]	Burkholderia pseudomallei	63.9	63.9	0.31	2e-08	47.17	318	VCB59197.1
hypothetical protein DP50_5895 [Burkholderia pseudomallei 576]	Burkholderia pseudomallei 576	63.5	63.5	0.31	2e-08	47.17	288	AIO98794.1
hypothetical protein DP46_5399 [Burkholderia pseudomallei]	Burkholderia pseudomallei	63.5	63.5	0.31	2e-08	47.17	288	AIO83215.1
hypothetical protein DO71_3473 [Burkholderia pseudomallei]	Burkholderia pseudomallei	63.5	63.5	0.31	2e-08	47.17	278	KGC81704.1
Uncharacterized conserved protein [Burkholderia pseudomallei]	Burkholderia pseudomallei	63.9	63.9	0.31	2e-08	47.17	318	VBR51129.1
Protein of uncharacterised function (DUF1706) [Burkholderia pseudomallei]	Burkholderia pseudomallei	63.9	63.9	0.31	2e-08	47.17	318	VBE10363.1
Protein of uncharacterised function (DUF1706) [Burkholderia pseudomallei]	Burkholderia pseudomallei	63.5	63.5	0.31	2e-08	47.17	318	CFT59943.1
Uncharacterized conserved protein [Burkholderia pseudomallei]	Burkholderia pseudomallei	63.9	63.9	0.31	2e-08	47.17	326	VBF43195.1
hypothetical protein Y030_1538 [Burkholderia pseudomallei MSHR332]	Burkholderia pseudomallei MSHR332	63.5	63.5	0.31	2e-08	47.17	326	KGW86411.1
Protein of uncharacterised function (DUF1706) [Burkholderia pseudomallei]	Burkholderia pseudomallei	63.9	63.9	0.31	2e-08	47.17	336	CRY43674.1
Protein of uncharacterised function (DUF1706) [Burkholderia pseudomallei]	Burkholderia pseudomallei	63.5	63.5	0.31	2e-08	47.17	308	VBS27731.1
Protein of uncharacterised function (DUF1706) [Burkholderia pseudomallei]	Burkholderia pseudomallei	63.5	63.5	0.31	2e-08	47.17	318	VBP82544.1
hypothetical protein Y038_5878 [Burkholderia pseudomallei MSHR543]	Burkholderia pseudomallei MSHR543	63.2	63.2	0.31	3e-08	47.17	288	KGU81635.1
hypothetical protein DP47_4046 [Burkholderia pseudomallei Pasteur 52237]	Burkholderia pseudomallei Pasteur 52237	63.5	63.5	0.31	3e-08	47.17	338	AJX58532.1
hypothetical protein Y602_4338 [Burkholderia pseudomallei MSHR733]	Burkholderia pseudomallei MSHR733	63.5	63.5	0.31	3e-08	47.17	306	KGW32057.1
Protein of uncharacterised function (DUF1706) [Burkholderia pseudomallei]	Burkholderia pseudomallei	63.5	63.5	0.31	3e-08	47.17	318	VBH85784.1
hypothetical protein BG16_4373 [Burkholderia pseudomallei MSHR2543]	Burkholderia pseudomallei MSHR2543	63.5	63.5	0.31	3e-08	47.17	318	AJX74169.1
Protein of uncharacterised function (DUF1706) [Burkholderia pseudomallei]	Burkholderia pseudomallei	63.2	63.2	0.31	3e-08	47.17	308	VCC75261.1
hypothetical protein AQ15_5413 [Burkholderia pseudomallei K96243]	Burkholderia pseudomallei K96243	63.2	63.2	0.31	4e-08	47.17	318	AJX26068.1
Protein of uncharacterised function (DUF1706) [Burkholderia pseudomallei]	Burkholderia pseudomallei	63.2	63.2	0.31	4e-08	47.17	308	VBG06752.1
ClbS/DfsB family four-helix bundle protein [Escherichia coli]	Escherichia coli	52.8	52.8	0.31	5e-06	47.17	53	WP_001438103.1
ClbS/DfsB family four-helix bundle protein [Vibrio cholerae]	Vibrio cholerae	137	137	0.82	4e-38	47.14	146	WP_172779656.1
DUF1706 domain-containing protein [Photobacterium aphoticum]	Photobacterium aphoticum	133	133	0.82	3e-36	47.14	147	GAL06335.1
ClbS/DfsB family four-helix bundle protein [Cellulosimicrobium sp. JZ28]	Cellulosimicrobium sp. JZ28	157	157	0.92	2e-45	47.13	175	WP_194521653.1
ClbS/DfsB family four-helix bundle protein [Vibrio parahaemolyticus]	Vibrio parahaemolyticus	81.3	81.3	0.51	1e-16	47.13	89	WP_139149332.1
ClbS/DfsB family four-helix bundle protein [Vibrio anguillarum]	Vibrio anguillarum	144	144	0.91	1e-40	47.1	160	WP_194577792.1
ClbS/DfsB family four-helix bundle protein [Leucobacter massiliensis]	Leucobacter massiliensis	171	171	0.98	4e-51	47.02	167	WP_105804942.1
ClbS/DfsB family four-helix bundle protein [Bartonella sp. M0283]	Bartonella sp. M0283	165	165	0.98	2e-48	47.02	170	WP_198233627.1
ClbS/DfsB family four-helix bundle protein [Aliivibrio fischeri]	Aliivibrio fischeri	97.4	97.4	0.58	8e-23	47	103	WP_155673246.1
ClbS/DfsB family four-helix bundle protein [Enterobacillus tribolii]	Enterobacillus tribolii	161	161	0.97	3e-47	46.99	172	WP_115458432.1
DfsB family protein [Candidatus Gracilibacteria bacterium]	Candidatus Gracilibacteria bacterium	150	150	0.97	6e-43	46.99	170	RKW23119.1
ClbS/DfsB family four-helix bundle protein [Vibrio cholerae]	Vibrio cholerae	79	79	0.48	1e-15	46.99	84	WP_199356567.1
ClbS/DfsB family four-helix bundle protein [Arcticibacter pallidicorallinus]	Arcticibacter pallidicorallinus	151	151	0.96	3e-43	46.95	173	WP_106290414.1
ClbS/DfsB family four-helix bundle protein [Vibrio anguillarum]	Vibrio anguillarum	94.4	94.4	0.57	2e-21	46.94	109	WP_194554476.1
ClbS/DfsB family four-helix bundle protein [Arcobacter suis]	Arcobacter suis	147	147	0.94	2e-41	46.91	173	WP_118886595.1
ClbS/DfsB family four-helix bundle protein [Klebsiella pneumoniae]	Klebsiella pneumoniae	81.3	81.3	0.47	1e-16	46.91	80	WP_117086153.1
TPA: ClbS/DfsB family four-helix bundle protein [Vibrio vulnificus]	Vibrio vulnificus	74.3	74.3	0.47	5e-14	46.91	83	HAS8416382.1
ClbS/DfsB family four-helix bundle protein [Pseudorhizobium endolithicum]	Pseudorhizobium endolithicum	137	137	0.85	1e-37	46.9	163	WP_142592339.1
DfsB family protein [Vibrio anguillarum]	Vibrio anguillarum	134	134	0.84	1e-36	46.85	146	MBF4348622.1
ClbS/DfsB family four-helix bundle protein [Vibrio anguillarum]	Vibrio anguillarum	100	100	0.65	8e-24	46.85	117	WP_194578714.1
ClbS/DfsB family four-helix bundle protein [Burkholderia pseudomallei]	Burkholderia pseudomallei	56.6	56.6	0.27	7e-06	46.81	315	WP_154315297.1
ClbS/DfsB family four-helix bundle protein [Cellulosimicrobium cellulans]	Cellulosimicrobium cellulans	157	157	0.91	2e-45	46.79	175	WP_205201413.1
ClbS/DfsB family four-helix bundle protein [Rhodococcus sp. PSBB049]	Rhodococcus sp. PSBB049	162	162	0.99	1e-47	46.75	169	WP_206003609.1
ClbS/DfsB family four-helix bundle protein [Mycolicibacterium neoaurum]	Mycolicibacterium neoaurum	159	159	0.98	2e-46	46.71	169	WP_036461957.1
hypothetical protein SAMN04488581_4029 [Mycolicibacterium neoaurum]	Mycolicibacterium neoaurum	159	159	0.98	4e-46	46.71	192	SDE44680.1
ClbS/DfsB family four-helix bundle protein [Vibrio cholerae]	Vibrio cholerae	157	157	0.97	1e-45	46.67	171	WP_019829609.1
ClbS/DfsB family four-helix bundle protein [Vibrio cholerae]	Vibrio cholerae	157	157	0.97	2e-45	46.67	171	WP_142738322.1
ClbS/DfsB family four-helix bundle protein [Vibrio cholerae]	Vibrio cholerae	157	157	0.97	2e-45	46.67	171	EGQ9502787.1
ClbS/DfsB family four-helix bundle protein [Vibrio cholerae]	Vibrio cholerae	157	157	0.97	3e-45	46.67	171	WP_069731227.1
ClbS/DfsB family four-helix bundle protein [Vibrio cholerae]	Vibrio cholerae	157	157	0.97	3e-45	46.67	172	WP_187704963.1
MULTISPECIES: ClbS/DfsB family four-helix bundle protein [Vibrio]	Vibrio	156	156	0.97	4e-45	46.67	171	WP_055045094.1
ClbS/DfsB family four-helix bundle protein [Vibrio cholerae]	Vibrio cholerae	156	156	0.97	4e-45	46.67	171	WP_148502422.1
ClbS/DfsB family four-helix bundle protein [Vibrio cholerae]	Vibrio cholerae	156	156	0.97	4e-45	46.67	171	WP_057552716.1
ClbS/DfsB family four-helix bundle protein [Vibrio cholerae]	Vibrio cholerae	156	156	0.97	4e-45	46.67	174	EGR0480218.1
ClbS/DfsB family four-helix bundle protein [Vibrio sp. 2016V-1062]	Vibrio sp. 2016V-1062	156	156	0.97	4e-45	46.67	171	WP_113605337.1
ClbS/DfsB family four-helix bundle protein [Vibrio cholerae]	Vibrio cholerae	156	156	0.97	5e-45	46.67	171	WP_142629026.1
ClbS/DfsB family four-helix bundle protein [Vibrio cholerae]	Vibrio cholerae	156	156	0.97	5e-45	46.67	175	EGR0510743.1
MULTISPECIES: ClbS/DfsB family four-helix bundle protein [Vibrio]	Vibrio	156	156	0.97	5e-45	46.67	171	WP_108315865.1
ClbS/DfsB family four-helix bundle protein [Vibrio cholerae]	Vibrio cholerae	156	156	0.97	5e-45	46.67	171	EGQ7970864.1
ClbS/DfsB family four-helix bundle protein [Vibrio cholerae]	Vibrio cholerae	156	156	0.97	5e-45	46.67	171	WP_027694826.1
ClbS/DfsB family four-helix bundle protein [Gammaproteobacteria bacterium]	Gammaproteobacteria bacterium	155	155	0.97	6e-45	46.67	171	MBU1439531.1
ClbS/DfsB family four-helix bundle protein [Vibrio sp. HDW18]	Vibrio sp. HDW18	155	155	0.97	7e-45	46.67	171	WP_166015491.1
ClbS/DfsB family four-helix bundle protein [Vibrio cholerae]	Vibrio cholerae	155	155	0.97	7e-45	46.67	171	WP_172778910.1
MULTISPECIES: ClbS/DfsB family four-helix bundle protein [Vibrio]	Vibrio	155	155	0.97	9e-45	46.67	171	WP_000100088.1
ClbS/DfsB family four-helix bundle protein [Vibrio mimicus]	Vibrio mimicus	155	155	0.97	9e-45	46.67	171	WP_154113942.1
ClbS/DfsB family four-helix bundle protein [Marinomonas polaris]	Marinomonas polaris	155	155	0.97	9e-45	46.67	171	WP_084122356.1
ClbS/DfsB family four-helix bundle protein [Vibrio anguillarum]	Vibrio anguillarum	155	155	0.97	9e-45	46.67	171	WP_096037032.1
ClbS/DfsB family four-helix bundle protein [Vibrio mimicus]	Vibrio mimicus	155	155	0.97	1e-44	46.67	171	WP_115236310.1
ClbS/DfsB family four-helix bundle protein [Vibrio cholerae]	Vibrio cholerae	155	155	0.97	1e-44	46.67	171	WP_071181459.1
ClbS/DfsB family four-helix bundle protein [Vibrio cholerae]	Vibrio cholerae	155	155	0.97	1e-44	46.67	171	WP_142626068.1
ClbS/DfsB family four-helix bundle protein [Vibrio cholerae]	Vibrio cholerae	155	155	0.97	1e-44	46.67	171	WP_102137310.1
ClbS/DfsB family four-helix bundle protein [Vibrio cholerae]	Vibrio cholerae	155	155	0.97	1e-44	46.67	171	EGR0683894.1
ClbS/DfsB family four-helix bundle protein [Vibrio sp. ZOR0018]	Vibrio sp. ZOR0018	155	155	0.97	1e-44	46.67	171	WP_047691706.1
ClbS/DfsB family four-helix bundle protein [Vibrio metoecus]	Vibrio metoecus	155	155	0.97	1e-44	46.67	171	WP_158118918.1
ClbS/DfsB family four-helix bundle protein [Vibrio cholerae]	Vibrio cholerae	154	154	0.97	2e-44	46.67	171	WP_114710611.1
conserved hypothetical protein [Vibrio mimicus VM573]	Vibrio mimicus VM573	155	155	0.97	2e-44	46.67	188	EEW08785.1
ClbS/DfsB family four-helix bundle protein [Vibrio cholerae]	Vibrio cholerae	154	154	0.97	2e-44	46.67	171	WP_070961998.1
ClbS/DfsB family four-helix bundle protein [Vibrio mimicus]	Vibrio mimicus	154	154	0.97	2e-44	46.67	171	WP_148546629.1
ClbS/DfsB family four-helix bundle protein [Vibrio cholerae]	Vibrio cholerae	153	153	0.97	6e-44	46.67	171	WP_172776026.1
ClbS/DfsB family four-helix bundle protein [Vibrio sp. 2521-89]	Vibrio sp. 2521-89	134	134	0.79	8e-37	46.67	139	WP_089069913.1
ClbS/DfsB family four-helix bundle protein [Vibrio parahaemolyticus]	Vibrio parahaemolyticus	121	121	0.7	7e-32	46.67	123	WP_025532264.1
ClbS/DfsB family four-helix bundle protein [Rhodococcus sp. M8]	Rhodococcus sp. M8	157	157	0.94	2e-45	46.58	169	WP_072636204.1
hypothetical protein FORC72_1804 [Vibrio parahaemolyticus]	Vibrio parahaemolyticus	129	129	0.75	1e-34	46.51	147	AYF15535.1
ClbS/DfsB family four-helix bundle protein [Vibrio cholerae]	Vibrio cholerae	67	67	0.41	3e-11	46.48	78	EGR0678816.1
ClbS/DfsB family four-helix bundle protein [Vibrio cholerae]	Vibrio cholerae	66.6	66.6	0.41	4e-11	46.48	77	MVB98467.1
ClbS/DfsB family four-helix bundle protein [Corynebacterium provencense]	Corynebacterium provencense	166	166	1	6e-49	46.47	170	WP_066583445.1
ClbS/DfsB family four-helix bundle protein [Corynebacterium neomassiliense]	Corynebacterium neomassiliense	166	166	1	7e-49	46.47	170	WP_130839456.1
ClbS/DfsB family four-helix bundle protein [Vibrio splendidus]	Vibrio splendidus	144	144	0.91	2e-40	46.45	157	WP_102551959.1
ClbS/DfsB family four-helix bundle protein [Pseudoclavibacter sp. CFCC 13611]	Pseudoclavibacter sp. CFCC 13611	168	168	0.98	8e-50	46.43	167	WP_158042964.1
ClbS/DfsB family four-helix bundle protein [Pseudoclavibacter sp. CFCC 11306]	Pseudoclavibacter sp. CFCC 11306	166	166	0.98	8e-49	46.43	167	WP_158053743.1
hypothetical protein BM565_14040 [Gammaproteobacteria bacterium MedPE]	Gammaproteobacteria bacterium MedPE	152	152	0.97	1e-43	46.43	169	OIQ44392.1
ClbS/DfsB family four-helix bundle protein [Vibrio metoecus]	Vibrio metoecus	137	137	0.82	1e-37	46.43	153	WP_095475378.1
hypothetical protein SX4_1614 [Vibrio mimicus SX-4]	Vibrio mimicus SX-4	136	136	0.82	2e-37	46.43	149	EGU17672.1
ClbS/DfsB family four-helix bundle protein [Gammaproteobacteria bacterium]	Gammaproteobacteria bacterium	158	158	0.97	8e-46	46.39	170	MXW48078.1
ClbS/DfsB family four-helix bundle protein [Vibrio cyclitrophicus]	Vibrio cyclitrophicus	150	150	0.97	8e-43	46.39	169	WP_102364373.1
ClbS/DfsB family four-helix bundle protein [Vibrio cyclitrophicus]	Vibrio cyclitrophicus	150	150	0.97	1e-42	46.39	169	WP_171343984.1
ClbS/DfsB family four-helix bundle protein [Vibrio anguillarum]	Vibrio anguillarum	79.7	79.7	0.48	4e-16	46.34	83	WP_194563935.1
ClbS/DfsB family four-helix bundle protein [Vibrio parahaemolyticus]	Vibrio parahaemolyticus	87	87	0.55	8e-19	46.32	98	WP_140157068.1
ClbS/DfsB family four-helix bundle protein [Vibrio cholerae]	Vibrio cholerae	70.1	70.1	0.45	2e-12	46.15	82	MVB44604.1
hypothetical protein ACZ95_06090 [Vibrio parahaemolyticus]	Vibrio parahaemolyticus	67	67	0.45	4e-11	46.15	80	KOH41332.1
ClbS/DfsB family four-helix bundle protein [Escherichia coli]	Escherichia coli	62	62	0.38	2e-09	46.15	65	WP_077890755.1
ClbS/DfsB family four-helix bundle protein [Vibrio anguillarum]	Vibrio anguillarum	150	150	0.97	1e-42	46.11	175	WP_096036775.1
hypothetical protein [Vibrio parahaemolyticus]	Vibrio parahaemolyticus	87.8	87.8	0.52	4e-19	46.07	91	EGR5818055.1
hypothetical protein ACZ95_06090 [Vibrio parahaemolyticus]	Vibrio parahaemolyticus	87.8	87.8	0.52	4e-19	46.07	92	KOH41333.1
ClbS/DfsB family four-helix bundle protein [Photobacterium damselae]	Photobacterium damselae	158	158	0.97	5e-46	46.06	168	WP_136039148.1
ClbS/DfsB family four-helix bundle protein [Marinomonas sp. ef1]	Marinomonas sp. ef1	158	158	0.97	6e-46	46.06	171	WP_100637228.1
ClbS/DfsB family four-helix bundle protein [Marinomonas sp. BSi20584]	Marinomonas sp. BSi20584	158	158	0.97	6e-46	46.06	171	WP_100188021.1
hypothetical protein TY87_17100 [Marinomonas sp. BSi20584]	Marinomonas sp. BSi20584	158	158	0.97	7e-46	46.06	175	PJE54140.1
ClbS/DfsB family four-helix bundle protein [Photobacterium damselae]	Photobacterium damselae	158	158	0.97	7e-46	46.06	168	WP_115060692.1
ClbS/DfsB family four-helix bundle protein [Vibrio metoecus]	Vibrio metoecus	156	156	0.97	3e-45	46.06	171	WP_095469146.1
MULTISPECIES: ClbS/DfsB family four-helix bundle protein [unclassified Vibrio]	unclassified Vibrio	156	156	0.97	3e-45	46.06	171	WP_089069866.1
ClbS/DfsB family four-helix bundle protein [Vibrio cholerae]	Vibrio cholerae	156	156	0.97	3e-45	46.06	171	WP_095466729.1
ClbS/DfsB family four-helix bundle protein [Vibrio cholerae]	Vibrio cholerae	156	156	0.97	3e-45	46.06	171	EGQ9321585.1
ClbS/DfsB family four-helix bundle protein [Microbulbifer variabilis]	Microbulbifer variabilis	155	155	0.97	6e-45	46.06	171	WP_020413751.1
ClbS/DfsB family four-helix bundle protein [Gammaproteobacteria bacterium]	Gammaproteobacteria bacterium	155	155	0.97	8e-45	46.06	171	MBU1294746.1
ClbS/DfsB family four-helix bundle protein [Vibrio cholerae]	Vibrio cholerae	155	155	0.97	1e-44	46.06	171	EHP3509311.1
ClbS/DfsB family four-helix bundle protein [Vibrio cholerae]	Vibrio cholerae	154	154	0.97	2e-44	46.06	171	WP_148527181.1
ClbS/DfsB family four-helix bundle protein [Vibrio cholerae]	Vibrio cholerae	154	154	0.97	2e-44	46.06	171	EGR4118594.1
ClbS/DfsB family four-helix bundle protein [Vibrio cholerae]	Vibrio cholerae	154	154	0.97	2e-44	46.06	171	WP_142727415.1
MULTISPECIES: ClbS/DfsB family four-helix bundle protein [unclassified Vibrio]	unclassified Vibrio	154	154	0.97	3e-44	46.06	171	WP_170888943.1
MULTISPECIES: ClbS/DfsB family four-helix bundle protein [Vibrio]	Vibrio	154	154	0.97	3e-44	46.06	171	WP_113609677.1
ClbS/DfsB family four-helix bundle protein [Vibrio sp. 2521-89]	Vibrio sp. 2521-89	154	154	0.97	3e-44	46.06	171	WP_089069916.1
ClbS/DfsB family four-helix bundle protein [Vibrio mimicus]	Vibrio mimicus	154	154	0.97	4e-44	46.06	171	WP_000100090.1
TPA: ClbS/DfsB family four-helix bundle protein [Vibrio cholerae]	Vibrio cholerae	153	153	0.97	5e-44	46.06	171	HAS3568710.1
ClbS/DfsB family four-helix bundle protein [Vibrio mimicus]	Vibrio mimicus	153	153	0.97	7e-44	46.06	171	WP_148546682.1
ClbS/DfsB family four-helix bundle protein [Vibrio cholerae]	Vibrio cholerae	153	153	0.97	9e-44	46.06	171	WP_000100091.1
ClbS/DfsB family four-helix bundle protein [Vibrio mimicus]	Vibrio mimicus	152	152	0.97	1e-43	46.06	171	WP_032468795.1
ClbS/DfsB family four-helix bundle protein [Vibrio cholerae]	Vibrio cholerae	152	152	0.97	1e-43	46.06	171	WP_114763296.1
conserved hypothetical protein [Vibrio mimicus VM603]	Vibrio mimicus VM603	152	152	0.97	1e-43	46.06	175	EEW06187.1
ClbS/DfsB family four-helix bundle protein [Marinomonas algicola]	Marinomonas algicola	152	152	0.97	1e-43	46.06	169	WP_191603636.1
MULTISPECIES: ClbS/DfsB family four-helix bundle protein [Vibrio]	Vibrio	152	152	0.97	1e-43	46.06	171	WP_029628777.1
TPA: ClbS/DfsB family four-helix bundle protein [Vibrio cholerae]	Vibrio cholerae	152	152	0.97	1e-43	46.06	169	HAS4583770.1
ClbS/DfsB family four-helix bundle protein [Vibrio toranzoniae]	Vibrio toranzoniae	152	152	0.97	2e-43	46.06	169	WP_161750764.1
ClbS/DfsB family four-helix bundle protein [Vibrio metschnikovii]	Vibrio metschnikovii	151	151	0.97	4e-43	46.06	169	WP_217555966.1
ClbS/DfsB family four-helix bundle protein [Vibrio cholerae]	Vibrio cholerae	149	149	0.97	2e-42	46.06	171	WP_138042781.1
ClbS/DfsB family four-helix bundle protein [Vibrio cholerae]	Vibrio cholerae	68.6	68.6	0.44	7e-12	46.05	80	WP_219934210.1
ClbS/DfsB family four-helix bundle protein [Vibrio parahaemolyticus]	Vibrio parahaemolyticus	125	125	0.72	1e-33	45.97	127	WP_069533809.1
ClbS/DfsB family four-helix bundle protein [Corynebacterium casei]	Corynebacterium casei	159	159	0.94	2e-46	45.96	168	WP_025387324.1
ClbS/DfsB family four-helix bundle protein [Agromyces sp. Root81]	Agromyces sp. Root81	159	159	0.94	5e-46	45.96	172	WP_056649516.1
ClbS/DfsB family four-helix bundle protein [Leucobacter sp. Marseille-Q4368]	Leucobacter sp. Marseille-Q4368	155	155	0.94	6e-45	45.96	168	WP_211650489.1
ClbS/DfsB family four-helix bundle protein [Propionibacterium freudenreichii]	Propionibacterium freudenreichii	151	151	0.94	5e-43	45.96	169	WP_036941102.1
Protein of hypothetical function DUF1706 [Propionibacterium freudenreichii]	Propionibacterium freudenreichii	151	151	0.94	5e-43	45.96	169	SCQ73842.1
ClbS/DfsB family four-helix bundle protein [Vibrio parahaemolyticus]	Vibrio parahaemolyticus	62.8	62.8	0.43	1e-09	45.95	76	MBM5420597.1
ClbS/DfsB family four-helix bundle protein [Pseudoclavibacter sp. CFCC 13796]	Pseudoclavibacter sp. CFCC 13796	160	160	0.98	7e-47	45.83	167	WP_158031420.1
ClbS/DfsB family four-helix bundle protein [Microbacterium oxydans]	Microbacterium oxydans	160	160	0.98	7e-47	45.83	167	WP_091031455.1
ClbS/DfsB family four-helix bundle protein [Ferrimonas sp. IMCC35002]	Ferrimonas sp. IMCC35002	155	155	0.98	9e-45	45.83	169	WP_136861972.1
hypothetical protein BCU04_14085 [Vibrio cyclitrophicus]	Vibrio cyclitrophicus	123	123	0.7	1e-32	45.83	122	PMK23883.1
ClbS/DfsB family four-helix bundle protein [Vibrio parahaemolyticus]	Vibrio parahaemolyticus	132	132	0.77	4e-36	45.8	133	WP_025539287.1
ClbS/DfsB family four-helix bundle protein [Vibrio cholerae]	Vibrio cholerae	117	117	0.77	2e-30	45.8	134	EGR4363278.1
ClbS/DfsB family four-helix bundle protein [Vibrio cholerae]	Vibrio cholerae	117	117	0.77	3e-30	45.8	134	EGR4363155.1
ClbS/DfsB family four-helix bundle protein [Comamonas sp.]	Comamonas sp.	159	159	0.97	5e-46	45.78	170	MBP7351500.1
ClbS/DfsB family four-helix bundle protein [Photobacterium alginatilyticum]	Photobacterium alginatilyticum	157	157	0.97	1e-45	45.78	171	WP_160655199.1
ClbS/DfsB family four-helix bundle protein [Photobacterium proteolyticum]	Photobacterium proteolyticum	155	155	0.97	2e-44	45.78	171	WP_075765623.1
ClbS/DfsB family four-helix bundle protein [Vibrio cyclitrophicus]	Vibrio cyclitrophicus	149	149	0.97	2e-42	45.78	169	WP_016789331.1
ClbS/DfsB family four-helix bundle protein [Vibrio cyclitrophicus]	Vibrio cyclitrophicus	149	149	0.97	2e-42	45.78	169	WP_102385209.1
MULTISPECIES: ClbS/DfsB family four-helix bundle protein [Vibrio]	Vibrio	149	149	0.97	3e-42	45.78	169	WP_010441000.1
ClbS/DfsB family four-helix bundle protein [Vibrio cyclitrophicus]	Vibrio cyclitrophicus	149	149	0.97	3e-42	45.78	169	WP_016795727.1
ClbS/DfsB family four-helix bundle protein [Vibrio anguillarum]	Vibrio anguillarum	117	117	0.69	3e-30	45.76	122	WP_194577259.1
Protein of unknown function (DUF1706) [Snodgrassella alvi SCGC AB-598-P14]	Snodgrassella alvi SCGC AB-598-P14	71.2	71.2	0.47	1e-12	45.68	99	KES11140.1
ClbS/DfsB family four-helix bundle protein [Vibrio anguillarum]	Vibrio anguillarum	103	103	0.6	6e-25	45.63	111	WP_194579158.1
hypothetical protein P781_16190 [Vibrio mimicus CAIM 1883]	Vibrio mimicus CAIM 1883	76.6	76.6	0.46	2e-14	45.57	111	ERM53628.1
ClbS/DfsB family four-helix bundle protein [Microbacterium sp. VKM Ac-2870]	Microbacterium sp. VKM Ac-2870	152	152	0.91	2e-43	45.51	169	WP_194582118.1
ClbS/DfsB family four-helix bundle protein [Microvirgula aerodenitrificans]	Microvirgula aerodenitrificans	162	162	0.98	2e-47	45.51	169	WP_028499784.1
hypothetical protein DFO50_106114 [Microvirgula sp. AG722]	Microvirgula sp. AG722	162	162	0.98	4e-47	45.51	179	RAS15763.1
ClbS/DfsB family four-helix bundle protein [Microvirgula sp. AG722]	Microvirgula sp. AG722	161	161	0.98	4e-47	45.51	169	WP_112692483.1
MULTISPECIES: ClbS/DfsB family four-helix bundle protein [Mycobacteriaceae]	Mycobacteriaceae	153	153	0.98	8e-44	45.51	169	WP_023986176.1
ClbS/DfsB family four-helix bundle protein [Photobacterium damselae]	Photobacterium damselae	157	157	0.97	2e-45	45.45	168	WP_036765608.1
ClbS/DfsB family four-helix bundle protein [Photobacterium damselae]	Photobacterium damselae	157	157	0.97	2e-45	45.45	168	WP_069530487.1
ClbS/DfsB family four-helix bundle protein [Photobacterium damselae]	Photobacterium damselae	157	157	0.97	3e-45	45.45	168	WP_106141682.1
ClbS/DfsB family four-helix bundle protein [Photobacterium damselae]	Photobacterium damselae	156	156	0.97	3e-45	45.45	168	WP_065171037.1
ClbS/DfsB family four-helix bundle protein [Photobacterium aquae]	Photobacterium aquae	156	156	0.97	3e-45	45.45	173	WP_047879573.1
ClbS/DfsB family four-helix bundle protein [Vibrio mimicus]	Vibrio mimicus	156	156	0.97	5e-45	45.45	171	WP_005527078.1
MULTISPECIES: ClbS/DfsB family four-helix bundle protein [unclassified Vibrio]	unclassified Vibrio	155	155	0.97	6e-45	45.45	171	WP_094167786.1
ClbS/DfsB family four-helix bundle protein [Photobacterium damselae]	Photobacterium damselae	155	155	0.97	8e-45	45.45	168	WP_158134029.1
ClbS/DfsB family four-helix bundle protein [Enterovibrio baiacu]	Enterovibrio baiacu	154	154	0.97	2e-44	45.45	171	WP_129494843.1
hypothetical protein COB09_15680 [Thalassobium sp.]	Thalassobium sp.	154	154	0.97	3e-44	45.45	171	PHS62151.1
ClbS/DfsB family four-helix bundle protein [Vibrio sp. 2017V-1124]	Vibrio sp. 2017V-1124	154	154	0.97	3e-44	45.45	171	WP_113604141.1
ClbS/DfsB family four-helix bundle protein [Oceanospirillaceae bacterium]	Oceanospirillaceae bacterium	152	152	0.97	2e-43	45.45	169	NQZ32917.1
ClbS/DfsB family four-helix bundle protein [Marinomonas fungiae]	Marinomonas fungiae	152	152	0.97	2e-43	45.45	169	WP_055463187.1
ClbS/DfsB family four-helix bundle protein [Vibrio cholerae]	Vibrio cholerae	152	152	0.97	2e-43	45.45	171	WP_175248388.1
ClbS/DfsB family four-helix bundle protein [Vibrio parahaemolyticus]	Vibrio parahaemolyticus	151	151	0.97	3e-43	45.45	169	WP_149150407.1
ClbS/DfsB family four-helix bundle protein [Nitrincola sp. A-D6]	Nitrincola sp. A-D6	150	150	0.97	7e-43	45.45	171	WP_036520085.1
ClbS/DfsB family four-helix bundle protein [Vibrio parahaemolyticus]	Vibrio parahaemolyticus	150	150	0.97	7e-43	45.45	169	MBE4195938.1
ClbS/DfsB family four-helix bundle protein [Moritella viscosa]	Moritella viscosa	150	150	0.97	8e-43	45.45	172	WP_045110485.1
ClbS/DfsB family four-helix bundle protein [Vibrio anguillarum]	Vibrio anguillarum	150	150	0.97	9e-43	45.45	169	WP_064626923.1
ClbS/DfsB family four-helix bundle protein [Vibrio metschnikovii]	Vibrio metschnikovii	150	150	0.97	1e-42	45.45	169	WP_217523094.1
ClbS/DfsB family four-helix bundle protein [Vibrio metschnikovii]	Vibrio metschnikovii	150	150	0.97	1e-42	45.45	169	WP_217525873.1
TPA: ClbS/DfsB family four-helix bundle protein [Vibrio vulnificus]	Vibrio vulnificus	149	149	0.97	1e-42	45.45	169	HAS8556552.1
ClbS/DfsB family four-helix bundle protein [Vibrio metschnikovii]	Vibrio metschnikovii	149	149	0.97	2e-42	45.45	169	WP_217511756.1
MULTISPECIES: ClbS/DfsB family four-helix bundle protein [unclassified Pseudoalteromonas]	unclassified Pseudoalteromonas	149	149	0.97	2e-42	45.45	169	WP_182718968.1
ClbS/DfsB family four-helix bundle protein [Photobacterium lutimaris]	Photobacterium lutimaris	149	149	0.97	2e-42	45.45	169	WP_107351879.1
ClbS/DfsB family four-helix bundle protein [Vibrio metschnikovii]	Vibrio metschnikovii	149	149	0.97	2e-42	45.45	169	WP_187984711.1
hypothetical protein COW58_07765 [Thalassolituus sp. CG17_big_fil_post_rev_8_21_14_2_50_53_8]	Thalassolituus sp. CG17_big_fil_post_rev_8_21_14_2_50_53_8	149	149	0.97	4e-42	45.45	169	PIQ40123.1
hypothetical protein COB09_07850 [Thalassobium sp.]	Thalassobium sp.	148	148	0.97	4e-42	45.45	169	PHS64285.1
ClbS/DfsB family four-helix bundle protein [Marinomonas mediterranea]	Marinomonas mediterranea	148	148	0.97	5e-42	45.45	171	WP_013661581.1
ClbS/DfsB family four-helix bundle protein [Moritella sp. 28]	Moritella sp. 28	148	148	0.97	5e-42	45.45	169	WP_211690312.1
ClbS/DfsB family four-helix bundle protein [Psychromonas sp. CNPT3]	Psychromonas sp. CNPT3	148	148	0.97	6e-42	45.45	169	WP_015465153.1
ClbS/DfsB family four-helix bundle protein [Gammaproteobacteria bacterium]	Gammaproteobacteria bacterium	147	147	0.97	8e-42	45.45	169	NRA84830.1
ClbS/DfsB family four-helix bundle protein [Oleispira sp.]	Oleispira sp.	147	147	0.97	1e-41	45.45	169	MBL4800131.1
ClbS/DfsB family four-helix bundle protein [Vibrio parahaemolyticus]	Vibrio parahaemolyticus	146	146	0.97	4e-41	45.45	169	EHW0642910.1
MULTISPECIES: ClbS/DfsB family four-helix bundle protein [Vibrio]	Vibrio	145	145	0.97	5e-41	45.45	169	WP_005483274.1
TPA: ClbS/DfsB family four-helix bundle protein [Vibrio parahaemolyticus]	Vibrio parahaemolyticus	145	145	0.97	5e-41	45.45	169	HAS7003361.1
ClbS/DfsB family four-helix bundle protein [Vibrio parahaemolyticus]	Vibrio parahaemolyticus	145	145	0.97	5e-41	45.45	169	WP_029801257.1
ClbS/DfsB family four-helix bundle protein [Vibrio vulnificus]	Vibrio vulnificus	145	145	0.97	6e-41	45.45	169	WP_072611504.1
ClbS/DfsB family four-helix bundle protein [Vibrio parahaemolyticus]	Vibrio parahaemolyticus	145	145	0.97	6e-41	45.45	169	WP_102591171.1
ClbS/DfsB family four-helix bundle protein [Vibrio parahaemolyticus]	Vibrio parahaemolyticus	145	145	0.97	7e-41	45.45	169	WP_140388336.1
ClbS/DfsB family four-helix bundle protein [Vibrio parahaemolyticus]	Vibrio parahaemolyticus	145	145	0.97	8e-41	45.45	169	WP_053322444.1
ClbS/DfsB family four-helix bundle protein [Vibrio parahaemolyticus]	Vibrio parahaemolyticus	145	145	0.97	9e-41	45.45	169	WP_140075436.1
MULTISPECIES: ClbS/DfsB family four-helix bundle protein [Vibrio]	Vibrio	144	144	0.97	2e-40	45.45	169	WP_100801746.1
ClbS/DfsB family four-helix bundle protein [Vibrio anguillarum]	Vibrio anguillarum	76.3	76.3	0.51	1e-14	45.45	88	WP_194586821.1
LOW QUALITY PROTEIN: hypothetical protein JCM18904_5192 [Vibrio sp. JCM 18904]	Vibrio sp. JCM 18904	146	146	0.95	6e-41	45.4	191	GAJ74216.1
ClbS/DfsB family four-helix bundle protein [Vibrio anguillarum]	Vibrio anguillarum	98.2	98.2	0.63	5e-23	45.37	109	WP_194635699.1
ClbS/DfsB family four-helix bundle protein [Vibrio anguillarum]	Vibrio anguillarum	91.3	91.3	0.62	2e-20	45.37	107	WP_194580156.1
ClbS/DfsB family four-helix bundle protein [Mycobacterium hodleri]	Mycobacterium hodleri	162	162	0.94	1e-47	45.34	167	WP_142553560.1
[truncated: 3,002 more rows]
