# Supplementary material for: The bacterial toxin colibactin triggers prophage induction
Source: Nature. 2022 Feb 23;603(7900):315–20. doi: 10.1038/s41586-022-04444-3 (PMC8907063; doi:10.1038/s41586-022-04444-3)
Supplement: Supplementary file 5 — PFU ml−1 for each plaque assay used in this study (available as a separate Excel file). [file 41586_2022_4444_MOESM5_ESM.xlsx]

## Sheet: 1c
	log10(PFU/mL)			mean	stdev
	Replicate 1	Replicate 2	Replicate 3
pks-	5.17609	5.69897	5.60206	5.49237	0.278162
pks+	8.07918	7.6721	7.17609	7.64246	0.452274

## Sheet: 2a
		log10(PFU/mL)			mean	stdev
		Replicate 1	Replicate 2	Replicate 3
P22	pks–	3.17609	3.34242	3.14613	3.22155	0.105748
	pks+	5.04139	5	5.11394	5.05178	0.0576773
BTP1	pks–	7.23045	7.39794	7.41497	7.34779	0.101974
	pks+	8.17609	8.11394	8.14613	8.14539	0.0310806
Gifsy-1	pks–	4.53148	4.41497	4.23045	4.3923	0.15179
	pks+	7.27875	7.25527	7.11394	7.21599	0.0891513

## Sheet: 2b
		log10(PFU/mL)			mean	stdev
		Replicate 1	Replicate 2	Replicate 3
phi80a	pks–	5.14613	5.04139	4.69897	4.96216	0.233871
	pks+	7.95424	8	7.77815	7.9108	0.117132
phi11	pks–	3.30103	3.47712	4	3.59272	0.36354
	pks+	8.60206	7.30103	8.38021	8.09443	0.696004

## Sheet: 3a
	log10(PFU/mL)			mean	stdev
	Replicate 1	Replicate 2	Replicate 3
pks+ E. coli (ClbS)	2	2.8451	2	2.2817	0.487918
Mixta theicola	3.36173	3.38021	3.69897	3.4803	0.189597
Samsonia erythrinae	5.50515	5.38021	5	5.29512	0.263105
Gibsiella quercinecans	2.8451	3.14613	3.07918	3.02347	0.158059
Snodgrasella alvi	2.69897	2.47712	2.95424	2.71011	0.238756
Frischella perrara	3.30103	4.23045	4.25527	3.92892	0.543908
Metakosakonia sp/Kluyvera intestini	3	3.57978	3.8451	3.47496	0.43219
Escherichia albertii	4.20412	4.07918	4.41497	4.23276	0.169718
E. coli 69	3.07918	3.25527	3.5682	3.30089	0.247681
Dickeya dadantii	3.17609	3.04139	2.8451	3.02086	0.166449
Bifidobacterium longum	2	2.77815	2.90309	2.56041	0.489336
ΔClbS	6.07918	6.14613	6.32222	6.18251	0.125537

## Sheet: 3e
	log10(PFU/mL)			mean	stdev
	Replicate 1	Replicate 2	Replicate 3
pks-	ND	ND	ND	#DIV/0!	#DIV/0!
pks+	ND	ND	ND	#DIV/0!	#DIV/0!
pks- + MMC	3.73239	3.716	3.68124	3.70988	0.0261203
	ND = not detected

## Sheet: Ext 1c
	log10(PFU/mL)			mean	stdev
	Replicate 1	Replicate 2	Replicate 3
pks-	5.34242	4.8451	4.8451	5.01087	0.287131
pks+	5	5.07918	5.07918	5.05279	0.0457153
pks- + MMC	7.25527	7.32222	7.54407	7.37385	0.151163

## Sheet: Ext 2c
	log10(PFU/mL)			mean	stdev
	Replicate 1	Replicate 2	Replicate 3
pks-	3.49136	3.54407	3.73239	3.58927	0.126716
pks+	6.17609	7.04139	6.5682	6.59523	0.433283
pks+ΔclbP	3.64345	3.62325	3.65321	3.63997	0.0152819
NC101 WT	4.95424	5.23045	5.49136	5.22535	0.268596
NC101 ΔclbP	3.49136	3.64345	3.60206	3.57896	0.0786333

## Sheet: Ext 2f
	log10(PFU/mL)			mean	stdev
	Replicate 1	Replicate 2	Replicate 3
pks-	4.57978	4.44716	4.41497	4.48064	0.0873573
pks+ (no DNA)	6.36173	6.32222	6.34242	6.34212	0.019756
pks+ (0.0025)	6.34242	6.27875	6.07918	6.23345	0.137343
pks+ (25)	5.57978	5.51851	3	4.69943	1.47207

## Sheet: Ext 2h
	log10(PFU/mL)			mean	stdev
	Replicate 1	Replicate 2	Replicate 3
pks–	3.8451	3.69897	3.95424	3.83277	0.128082
pks+ (no DNA)	6.49136	7.50515	6.54407	6.84686	0.570705
pks+ (AT-rich 0.0025)	6.4624	6.47712	6.34242	6.42731	0.0738857
pks+ (GC-rich 0.0025)	6.53148	6.44716	6.17609	6.38491	0.185691
pks+ (AT-rich 25)	5.14613	4.95424	4.60206	4.90081	0.275942
pks+ (GC-rich 25)	6.5563	6.32222	6.50515	6.46122	0.123069

## Sheet: Ext 3g
		log10(PFU/mL)			mean	stdev
		Replicate 1	Replicate 2	Replicate 3
lambda ClbS	pks+ + EV	7	7.23045	6.90309	7.04451	0.168158
	pks+ + ClbS	2.47712	2	2.60206	2.35973	0.317734
P22 ClbS	pks+ + EV	5	4.95424	5.25527	5.06984	0.162212
	pks+ + ClbS	3.5563	3.11394	3.60206	3.4241	0.269578
