# Supplementary material for: The bacterial toxin colibactin triggers prophage induction
Source: Nature. 2022 Feb 23;603(7900):315–20. doi: 10.1038/s41586-022-04444-3 (PMC8907063; doi:10.1038/s41586-022-04444-3)
Supplement: Supplementary file 6 — CFU ml−1 and OD600 nm data displayed in Supplementary Discussion Fig. 1 (available as a separate Excel file). [file 41586_2022_4444_MOESM6_ESM.xlsx]

## Sheet: supp 1a
	pks–	pks–	pks–	pks+	pks+	pks+
phage-free	8.95424	8.8451	9.30103	7.07918	7.17609	6
φ80α	8.90309	8.77815	9.32222	5.36173	5.34242	3.8451
φ11	8.95424	8.77815	9.36173	5.39794	5.20412	4.69897

## Sheet: supp 1b
	[MMC] (ng/mL)	E coli	E coli	E coli	Staph	Staph	Staph
5000	5000	14.6953	15.0432	14.5411	14.9798	8.77193	11.1111
2500	2500	28.3154	28.4834	29.559	21.3225	19.2982	19.2157
1250	1250	37.7539	40.074	40.5244	18.8934	21.7274	21.8301
625	625	69.5341	73.6128	69.9642	35.7625	31.0391	27.9739
312.5	312.5	86.0215	87.7928	86.4124	63.8327	61.9433	63.5294
156.25	156.25	89.6057	90.1356	88.9154	79.6221	75.3036	74.902
78.125	78.125	93.19	93.8348	91.0608	91.6329	87.8543	85.6209
