# Supplementary material for: The bacterial toxin colibactin triggers prophage induction
Source: Nature. 2022 Feb 23;603(7900):315–20. doi: 10.1038/s41586-022-04444-3 (PMC8907063; doi:10.1038/s41586-022-04444-3)
Supplement: Supplementary file 7 — Source Data Fig. 1 [file 41586_2022_4444_MOESM7_ESM.xlsx]

## Sheet: 1b top
Time	OD600	OD600	OD600
00:00:14	0.104	0.108	0.104
00:10:14	0.105	0.109	0.104
00:20:14	0.107	0.112	0.107
00:30:14	0.111	0.117	0.111
00:40:14	0.118	0.125	0.117
00:50:14	0.127	0.136	0.125
01:00:14	0.137	0.145	0.135
01:10:14	0.149	0.16	0.146
01:20:14	0.163	0.175	0.159
01:30:14	0.18	0.196	0.174
01:40:14	0.203	0.221	0.195
01:50:14	0.23	0.243	0.221
02:00:14	0.247	0.257	0.239
02:10:14	0.265	0.273	0.253
02:20:14	0.281	0.288	0.27
02:30:14	0.299	0.307	0.288
02:40:14	0.316	0.326	0.306
02:50:14	0.332	0.339	0.321
03:00:14	0.344	0.351	0.333
03:10:14	0.358	0.363	0.343
03:20:14	0.37	0.372	0.353
03:30:14	0.382	0.383	0.362
03:40:14	0.393	0.393	0.373
03:50:14	0.403	0.404	0.383
04:00:14	0.413	0.414	0.392
04:10:14	0.423	0.423	0.401
04:20:14	0.431	0.432	0.409
04:30:14	0.442	0.44	0.418
04:40:14	0.45	0.448	0.428
04:50:14	0.46	0.454	0.434
05:00:14	0.469	0.465	0.444
05:10:14	0.477	0.477	0.454
05:20:14	0.484	0.487	0.462
05:30:14	0.495	0.494	0.471
05:40:14	0.502	0.499	0.477
05:50:14	0.508	0.505	0.484
06:00:14	0.513	0.507	0.487
06:10:14	0.515	0.51	0.493
06:20:14	0.519	0.511	0.495
06:30:14	0.522	0.513	0.5
06:40:14	0.522	0.516	0.501
06:50:14	0.524	0.52	0.505
07:00:14	0.528	0.52	0.508
07:10:14	0.528	0.524	0.512
07:20:14	0.53	0.53	0.517
07:30:14	0.534	0.531	0.518
07:40:14	0.537	0.535	0.52
07:50:14	0.539	0.538	0.524
08:00:14	0.541	0.537	0.526
08:10:14	0.544	0.54	0.53
08:20:14	0.548	0.543	0.534
08:30:14	0.549	0.547	0.536
08:40:14	0.552	0.55	0.538
08:50:14	0.555	0.552	0.542
09:00:14	0.557	0.554	0.546
09:10:14	0.561	0.558	0.548
09:20:14	0.565	0.562	0.552
09:30:14	0.568	0.565	0.556
09:40:14	0.573	0.569	0.56
09:50:14	0.577	0.573	0.565
10:00:14	0.58	0.578	0.569
10:10:14	0.585	0.581	0.573
10:20:14	0.587	0.585	0.578
10:30:14	0.591	0.589	0.583
10:40:14	0.594	0.591	0.586
10:50:14	0.601	0.595	0.591
11:00:14	0.605	0.6	0.597
11:10:14	0.609	0.603	0.599
11:20:14	0.613	0.609	0.604
11:30:14	0.617	0.611	0.608
11:40:14	0.623	0.615	0.613
11:50:14	0.627	0.62	0.617
12:00:14	0.632	0.625	0.623
12:10:14	0.638	0.629	0.628
12:20:14	0.642	0.634	0.632
12:30:14	0.647	0.639	0.637
12:40:14	0.652	0.644	0.641
12:50:14	0.655	0.648	0.646
13:00:14	0.661	0.653	0.651
13:10:14	0.666	0.657	0.655
13:20:14	0.67	0.662	0.661
13:30:14	0.676	0.666	0.666
13:40:14	0.68	0.671	0.67
13:50:14	0.685	0.677	0.677
14:00:14	0.689	0.681	0.68
14:10:14	0.694	0.686	0.686
14:20:14	0.699	0.69	0.691
14:30:14	0.703	0.694	0.696
14:40:14	0.708	0.699	0.699
14:50:14	0.713	0.703	0.703
15:00:14	0.716	0.706	0.707
15:10:14	0.721	0.711	0.71
15:20:14	0.724	0.715	0.715
15:30:14	0.728	0.719	0.718
15:40:14	0.732	0.721	0.722
15:50:14	0.736	0.727	0.725
16:00:14	0.739	0.728	0.728
16:10:14	0.743	0.733	0.732
16:20:14	0.747	0.737	0.736
16:30:14	0.749	0.738	0.737
16:40:14	0.752	0.742	0.74
16:50:14	0.755	0.745	0.744
17:00:14	0.759	0.748	0.746
17:10:14	0.763	0.751	0.748
17:20:14	0.765	0.754	0.751
17:30:14	0.768	0.758	0.753
17:40:14	0.773	0.762	0.758
17:50:14	0.775	0.765	0.761
18:10:14	0.782	0.772	0.766
18:20:14	0.785	0.774	0.768
18:30:14	0.789	0.778	0.77
18:40:14	0.79	0.78	0.773
18:50:14	0.794	0.782	0.776
19:00:14	0.797	0.786	0.779
19:10:14	0.801	0.788	0.782
19:20:14	0.804	0.791	0.784
19:30:14	0.808	0.794	0.787
19:40:14	0.812	0.797	0.791
19:50:14	0.815	0.8	0.793
20:00:14	0.817	0.802	0.795
20:10:14	0.821	0.806	0.797
20:20:14	0.824	0.809	0.8
20:30:14	0.827	0.811	0.803
20:40:14	0.832	0.815	0.805
20:50:14	0.834	0.818	0.807
21:00:14	0.837	0.821	0.81
21:10:14	0.84	0.823	0.812
21:20:14	0.844	0.826	0.814
21:30:14	0.846	0.829	0.817
21:40:14	0.849	0.832	0.82
21:50:14	0.853	0.834	0.823
22:00:14	0.857	0.837	0.826
22:10:14	0.859	0.84	0.828
22:20:14	0.862	0.842	0.83
22:30:14	0.864	0.845	0.833
22:40:14	0.867	0.848	0.835
22:50:14	0.87	0.851	0.837
23:00:14	0.872	0.853	0.839
23:10:14	0.874	0.855	0.841
23:20:14	0.876	0.856	0.843
23:30:14	0.878	0.858	0.845
23:40:14	0.881	0.86	0.846
23:50:14	0.883	0.863	0.848
1900-01-01 00:00:14	0.886	0.865	0.85

## Sheet: 1b bottom
Hours	pks+ / lacZ+	pks+ / lacZ+	pks+ / lacZ+
0	0.516129	0.486989	0.39823
3	0.409836	0.466667	0.478599
6	0.477124	0.445313	0.527397
12	0.454545	0.554545	0.447761
16	0.477612	0.435556	0.493827
24	0.47093	0.429487	0.481481

## Sheet: 1d
	WT	WT	WT	ΔrecA	ΔrecA	ΔrecA
pks–	26.95	24.95	31.45	12.637	11.414	10.812
pks+	783.877	1789.98	789.216	16.077	13.945	9.67
pks– +MMC	1115.14	826.473	647.276	35.009	20.058	31.335
