# Supplementary material for: The bacterial toxin colibactin triggers prophage induction
Source: Nature. 2022 Feb 23;603(7900):315–20. doi: 10.1038/s41586-022-04444-3 (PMC8907063; doi:10.1038/s41586-022-04444-3)
Supplement: Supplementary file 8 — Source Data Fig. 2 [file 41586_2022_4444_MOESM8_ESM.xlsx]

## Sheet: 2c
pks–	pks–	pks–	pks+	pks+	pks+
Mean	SEM	N	Mean	SEM	N
1	0.47464	3	19.0254	6.52084	3

## Sheet: 2d
pks–	pks+	MMC	–	+
1.092	4.912	14.771	1.209	8.161
1.212	8.255	14.418	1.086	7.601
1.064	6.578	13.263	1.083	8.602

## Sheet: 2f
		pks–	pks–	pks–	pks+	pks+	pks+
φ80α		n.d.	n.d.	n.d.	3.60206	3.8451	4.17609
φ11		n.d.	n.d.	n.d.	3.69897	4.25527	4.25527
Gifsy-1		2.45119	2.51333	2.56769	3.616	3.65946	3.65946
BTP1		8.90309	9.27875	8.90309	9.20412	9.27875	8.77815
		n.d. = not detected

## Sheet: 2g
pks–	pks–	pks–	pks+	pks+	pks+
Mean	SEM	N	Mean	SEM	N
1	0.28136	3	66.6777	11.1951	3

## Sheet: 2h
pks–	pks+
0.078	0.252
0.08	0.191
0.095	0.187
