# Supplementary material for: The bacterial toxin colibactin triggers prophage induction
Source: Nature. 2022 Feb 23;603(7900):315–20. doi: 10.1038/s41586-022-04444-3 (PMC8907063; doi:10.1038/s41586-022-04444-3)
Supplement: Supplementary file 9 — Source Data Fig. 3 [file 41586_2022_4444_MOESM9_ESM.xlsx]

## Sheet: 3a
EV	E coli	Mixta	Samosnia	Gibsiella	Snodgrasella	Frischella	Metako/Kluy	E albertii	E coli 69	Dickeya	Bifido
7144	80	178	664	99	112	75	113	100	69	60	110
7208	101	186	428	108	57	75	110	99	56	58	95
7010	123	153	199	10	59	76	84	80	47	35	89

## Sheet: 3c
	pks–	pks–	pks–	pks+	pks+	pks+	#NAME?	#NAME?	#NAME?
pTrc- ΔclbS	937	824	880	35325	29754	32053	11247	15259	17952
pTrc- clbSMetako	4475	2202	2692	2427	3389	1073	25137	29776	28390

## Sheet: 3f
	E. coli ::clbSalbertii	E. coli ::clbSalbertii	E. coli ::clbSalbertii	E. coli (clbS–)	E. coli (clbS–)	E. coli (clbS–)
pks–	69.156	65.836	60.743	59.524	75.975	55.346
pks+	1045	763.616	702.818	1838.38	1469.69	1642.5
