# Supplementary material for: The bacterial toxin colibactin triggers prophage induction
Source: Nature. 2022 Feb 23;603(7900):315–20. doi: 10.1038/s41586-022-04444-3 (PMC8907063; doi:10.1038/s41586-022-04444-3)
Supplement: Supplementary file 10 — Source Data Extended Data Fig. 1 [file 41586_2022_4444_MOESM10_ESM.xlsx]

## Sheet: ext 1a
Time (h)	0	0	0	5% pks-	5% pks-	5% pks-	5% pks+	5% pks+	5% pks+	10% pks-	10% pks-	10% pks-	10% pks+	10% pks+	10% pks+	20% pks-	20% pks-	20% pks-	20% pks+	20% pks+	20% pks+	50% pks-	50% pks-	50% pks-	50% pks+	50% pks+	50% pks+
00:00:05	0.099	0.095	0.096	0.097	0.094	0.095	0.092	0.094	0.096	0.094	0.094	0.095	0.094	0.103	0.095	0.095	0.094	0.095	0.1	0.095	0.099	0.098	0.102	0.094	0.099	0.095	0.097
00:10:05	0.098	0.099	0.099	0.097	0.098	0.099	0.097	0.097	0.099	0.096	0.101	0.098	0.099	0.103	0.098	0.097	0.099	0.098	0.102	0.099	0.099	0.098	0.098	0.099	0.1	0.098	0.097
00:20:05	0.098	0.099	0.099	0.097	0.098	0.1	0.097	0.098	0.1	0.096	0.1	0.099	0.098	0.104	0.099	0.097	0.099	0.098	0.102	0.099	0.1	0.098	0.099	0.099	0.1	0.099	0.099
00:30:05	0.1	0.1	0.1	0.098	0.099	0.101	0.098	0.099	0.101	0.097	0.102	0.1	0.099	0.104	0.1	0.099	0.101	0.1	0.103	0.1	0.101	0.1	0.1	0.101	0.102	0.1	0.1
00:40:05	0.101	0.102	0.103	0.1	0.101	0.103	0.1	0.1	0.103	0.099	0.105	0.102	0.101	0.106	0.102	0.101	0.102	0.101	0.105	0.102	0.103	0.101	0.102	0.103	0.103	0.102	0.102
00:50:05	0.104	0.105	0.105	0.103	0.103	0.105	0.102	0.103	0.106	0.102	0.105	0.105	0.104	0.109	0.105	0.103	0.105	0.104	0.108	0.104	0.106	0.104	0.105	0.106	0.106	0.104	0.106
01:00:05	0.108	0.109	0.11	0.107	0.107	0.109	0.106	0.106	0.11	0.106	0.108	0.109	0.107	0.112	0.11	0.107	0.109	0.107	0.112	0.108	0.11	0.108	0.109	0.11	0.11	0.108	0.11
01:10:05	0.113	0.113	0.115	0.111	0.112	0.114	0.11	0.11	0.116	0.11	0.116	0.113	0.112	0.117	0.114	0.112	0.113	0.112	0.116	0.113	0.115	0.112	0.113	0.116	0.114	0.113	0.116
01:20:05	0.12	0.121	0.123	0.118	0.119	0.121	0.117	0.117	0.124	0.117	0.123	0.12	0.119	0.122	0.122	0.119	0.121	0.118	0.123	0.119	0.124	0.119	0.12	0.124	0.121	0.12	0.124
01:30:05	0.129	0.13	0.134	0.127	0.128	0.131	0.126	0.125	0.135	0.127	0.13	0.129	0.127	0.13	0.132	0.129	0.13	0.127	0.132	0.128	0.133	0.129	0.13	0.135	0.131	0.13	0.135
01:40:05	0.141	0.141	0.145	0.137	0.138	0.141	0.136	0.134	0.146	0.136	0.137	0.14	0.138	0.14	0.143	0.139	0.14	0.137	0.143	0.138	0.145	0.141	0.141	0.147	0.142	0.141	0.148
01:50:05	0.155	0.155	0.159	0.151	0.151	0.154	0.149	0.146	0.162	0.15	0.149	0.153	0.15	0.152	0.157	0.153	0.153	0.15	0.156	0.151	0.158	0.155	0.155	0.162	0.156	0.154	0.163
02:00:05	0.171	0.171	0.176	0.166	0.167	0.17	0.163	0.161	0.18	0.165	0.165	0.167	0.165	0.166	0.173	0.167	0.169	0.165	0.172	0.167	0.174	0.17	0.17	0.176	0.17	0.169	0.178
02:10:05	0.192	0.193	0.197	0.186	0.185	0.19	0.182	0.179	0.203	0.183	0.183	0.186	0.184	0.184	0.193	0.185	0.187	0.183	0.189	0.184	0.193	0.183	0.182	0.189	0.184	0.182	0.191
02:20:05	0.218	0.218	0.222	0.21	0.208	0.21	0.204	0.199	0.227	0.205	0.208	0.206	0.206	0.203	0.213	0.204	0.205	0.201	0.206	0.202	0.209	0.195	0.195	0.202	0.196	0.194	0.203
02:30:05	0.241	0.239	0.24	0.229	0.226	0.228	0.222	0.219	0.246	0.222	0.224	0.223	0.224	0.219	0.228	0.217	0.218	0.214	0.22	0.216	0.223	0.209	0.208	0.216	0.21	0.208	0.217
02:40:05	0.257	0.256	0.255	0.247	0.242	0.243	0.238	0.234	0.264	0.238	0.24	0.236	0.241	0.234	0.243	0.231	0.231	0.227	0.234	0.231	0.238	0.223	0.222	0.232	0.225	0.223	0.232
02:50:05	0.275	0.275	0.27	0.265	0.257	0.258	0.252	0.25	0.283	0.255	0.256	0.251	0.259	0.246	0.26	0.245	0.246	0.242	0.25	0.248	0.253	0.239	0.238	0.244	0.24	0.237	0.247
03:00:05	0.295	0.295	0.288	0.285	0.275	0.275	0.268	0.269	0.303	0.272	0.275	0.267	0.279	0.262	0.279	0.261	0.261	0.257	0.265	0.263	0.269	0.251	0.25	0.255	0.253	0.248	0.259
03:10:05	0.314	0.315	0.308	0.305	0.293	0.291	0.285	0.284	0.322	0.292	0.297	0.283	0.297	0.278	0.297	0.276	0.278	0.272	0.28	0.279	0.285	0.263	0.262	0.267	0.267	0.259	0.271
03:20:05	0.333	0.333	0.326	0.324	0.311	0.309	0.303	0.302	0.337	0.309	0.311	0.299	0.314	0.295	0.311	0.287	0.29	0.284	0.292	0.293	0.298	0.275	0.274	0.279	0.282	0.27	0.283
03:30:05	0.346	0.347	0.339	0.337	0.323	0.321	0.315	0.317	0.349	0.323	0.325	0.31	0.329	0.307	0.322	0.299	0.303	0.296	0.304	0.305	0.311	0.288	0.285	0.29	0.296	0.282	0.295
03:40:05	0.359	0.357	0.35	0.35	0.335	0.332	0.33	0.329	0.361	0.338	0.339	0.323	0.345	0.319	0.337	0.312	0.311	0.312	0.316	0.319	0.324	0.3	0.297	0.302	0.309	0.295	0.307
03:50:05	0.372	0.366	0.361	0.362	0.35	0.346	0.346	0.343	0.372	0.352	0.356	0.334	0.363	0.335	0.351	0.325	0.323	0.324	0.328	0.333	0.338	0.311	0.309	0.312	0.323	0.306	0.319
04:00:05	0.383	0.379	0.371	0.374	0.366	0.355	0.357	0.354	0.383	0.365	0.369	0.345	0.377	0.347	0.363	0.337	0.334	0.338	0.338	0.344	0.35	0.322	0.321	0.323	0.334	0.318	0.33
04:10:05	0.395	0.39	0.381	0.385	0.379	0.368	0.368	0.366	0.394	0.377	0.381	0.355	0.393	0.36	0.376	0.348	0.345	0.35	0.348	0.356	0.362	0.333	0.333	0.332	0.345	0.329	0.34
04:20:05	0.406	0.399	0.392	0.396	0.388	0.38	0.378	0.378	0.404	0.389	0.392	0.367	0.406	0.374	0.389	0.36	0.353	0.361	0.358	0.368	0.373	0.342	0.344	0.341	0.354	0.338	0.348
04:30:05	0.417	0.409	0.402	0.408	0.397	0.391	0.388	0.392	0.413	0.401	0.404	0.378	0.417	0.391	0.401	0.371	0.364	0.371	0.369	0.38	0.384	0.351	0.353	0.347	0.362	0.345	0.356
04:40:05	0.428	0.419	0.411	0.418	0.406	0.401	0.395	0.406	0.422	0.412	0.417	0.385	0.426	0.405	0.413	0.382	0.374	0.382	0.382	0.391	0.395	0.357	0.36	0.353	0.368	0.351	0.362
04:50:05	0.439	0.428	0.422	0.429	0.417	0.409	0.407	0.418	0.43	0.422	0.428	0.399	0.435	0.413	0.425	0.392	0.381	0.393	0.392	0.403	0.405	0.362	0.365	0.358	0.373	0.356	0.365
05:00:05	0.448	0.438	0.432	0.439	0.428	0.42	0.417	0.428	0.44	0.433	0.438	0.407	0.445	0.422	0.435	0.402	0.391	0.403	0.399	0.412	0.415	0.367	0.369	0.362	0.377	0.361	0.369
05:10:05	0.459	0.446	0.441	0.448	0.437	0.43	0.427	0.438	0.449	0.443	0.449	0.417	0.455	0.434	0.446	0.412	0.401	0.415	0.413	0.424	0.425	0.371	0.374	0.366	0.381	0.365	0.374
05:20:05	0.469	0.455	0.45	0.458	0.443	0.439	0.437	0.45	0.458	0.453	0.458	0.426	0.465	0.444	0.456	0.42	0.409	0.423	0.423	0.434	0.435	0.375	0.377	0.37	0.385	0.368	0.377
05:30:05	0.477	0.462	0.459	0.467	0.453	0.449	0.446	0.459	0.47	0.463	0.467	0.438	0.476	0.456	0.465	0.43	0.416	0.43	0.433	0.441	0.442	0.379	0.381	0.374	0.389	0.372	0.382
05:40:05	0.486	0.473	0.469	0.475	0.462	0.46	0.453	0.469	0.479	0.473	0.477	0.449	0.486	0.469	0.474	0.437	0.424	0.438	0.44	0.448	0.448	0.384	0.385	0.377	0.392	0.376	0.386
05:50:05	0.495	0.481	0.476	0.484	0.471	0.469	0.463	0.479	0.489	0.48	0.485	0.457	0.495	0.478	0.483	0.443	0.432	0.444	0.447	0.453	0.454	0.388	0.388	0.381	0.396	0.379	0.39
06:00:05	0.505	0.489	0.484	0.492	0.479	0.478	0.47	0.489	0.497	0.487	0.489	0.464	0.505	0.484	0.49	0.447	0.438	0.448	0.451	0.455	0.456	0.393	0.392	0.385	0.4	0.383	0.394
06:10:05	0.512	0.498	0.492	0.5	0.486	0.484	0.478	0.496	0.505	0.491	0.494	0.469	0.511	0.488	0.492	0.45	0.442	0.451	0.454	0.457	0.459	0.397	0.396	0.389	0.404	0.387	0.399
06:20:05	0.52	0.506	0.5	0.507	0.492	0.49	0.483	0.503	0.511	0.496	0.498	0.474	0.515	0.492	0.499	0.452	0.447	0.453	0.457	0.462	0.462	0.402	0.4	0.393	0.409	0.391	0.404
06:30:05	0.525	0.511	0.507	0.51	0.498	0.496	0.49	0.509	0.516	0.5	0.503	0.477	0.517	0.496	0.5	0.454	0.45	0.455	0.459	0.463	0.465	0.407	0.404	0.397	0.413	0.395	0.408
06:40:05	0.53	0.516	0.51	0.514	0.503	0.499	0.496	0.512	0.52	0.501	0.507	0.479	0.518	0.497	0.504	0.458	0.452	0.459	0.462	0.465	0.467	0.411	0.407	0.401	0.417	0.399	0.413
06:50:05	0.535	0.519	0.513	0.517	0.508	0.5	0.5	0.517	0.522	0.503	0.509	0.483	0.519	0.498	0.507	0.46	0.455	0.462	0.465	0.467	0.472	0.415	0.411	0.405	0.421	0.403	0.418
07:00:05	0.538	0.522	0.518	0.52	0.511	0.503	0.502	0.518	0.526	0.507	0.508	0.485	0.52	0.5	0.509	0.464	0.458	0.465	0.468	0.47	0.476	0.419	0.416	0.41	0.425	0.407	0.422
07:10:05	0.54	0.525	0.521	0.523	0.514	0.506	0.507	0.519	0.529	0.507	0.514	0.488	0.523	0.502	0.512	0.468	0.462	0.469	0.472	0.473	0.481	0.423	0.42	0.414	0.429	0.412	0.427
07:20:05	0.544	0.528	0.524	0.527	0.518	0.51	0.508	0.523	0.533	0.512	0.514	0.492	0.523	0.504	0.515	0.473	0.464	0.472	0.475	0.475	0.485	0.427	0.424	0.418	0.432	0.415	0.431
07:30:05	0.547	0.529	0.526	0.53	0.521	0.513	0.512	0.523	0.536	0.515	0.514	0.493	0.525	0.507	0.519	0.476	0.468	0.475	0.479	0.478	0.49	0.431	0.428	0.423	0.436	0.42	0.436
07:40:05	0.551	0.533	0.528	0.533	0.524	0.516	0.515	0.526	0.539	0.518	0.515	0.497	0.527	0.509	0.521	0.48	0.472	0.48	0.482	0.48	0.494	0.434	0.432	0.426	0.44	0.424	0.44
07:50:05	0.554	0.538	0.531	0.536	0.528	0.519	0.519	0.528	0.544	0.521	0.518	0.503	0.53	0.513	0.525	0.485	0.477	0.485	0.486	0.484	0.5	0.439	0.438	0.432	0.444	0.429	0.444
08:00:05	0.556	0.54	0.535	0.54	0.532	0.523	0.522	0.531	0.547	0.526	0.521	0.506	0.532	0.515	0.53	0.489	0.48	0.488	0.49	0.487	0.504	0.442	0.441	0.437	0.447	0.433	0.449
08:10:05	0.56	0.542	0.537	0.543	0.536	0.526	0.526	0.534	0.55	0.529	0.523	0.508	0.535	0.517	0.532	0.493	0.484	0.493	0.493	0.492	0.508	0.447	0.445	0.442	0.453	0.438	0.454
08:20:05	0.563	0.546	0.54	0.547	0.539	0.529	0.53	0.536	0.553	0.532	0.527	0.512	0.537	0.521	0.537	0.497	0.488	0.498	0.497	0.495	0.512	0.451	0.45	0.447	0.456	0.443	0.458
08:30:05	0.566	0.548	0.544	0.55	0.542	0.532	0.534	0.539	0.556	0.536	0.531	0.516	0.541	0.524	0.54	0.501	0.492	0.503	0.501	0.499	0.515	0.454	0.455	0.453	0.461	0.448	0.463
08:40:05	0.57	0.551	0.546	0.553	0.546	0.536	0.538	0.542	0.558	0.539	0.533	0.519	0.543	0.526	0.544	0.505	0.495	0.508	0.504	0.503	0.519	0.458	0.46	0.457	0.466	0.451	0.466
08:50:05	0.572	0.553	0.55	0.555	0.549	0.539	0.542	0.546	0.562	0.543	0.535	0.523	0.547	0.531	0.546	0.51	0.498	0.513	0.509	0.508	0.523	0.462	0.465	0.462	0.47	0.457	0.471
09:00:05	0.575	0.555	0.553	0.557	0.553	0.542	0.546	0.549	0.566	0.548	0.538	0.528	0.551	0.533	0.551	0.514	0.501	0.518	0.513	0.511	0.527	0.465	0.47	0.467	0.474	0.462	0.475
09:10:05	0.579	0.559	0.556	0.562	0.557	0.545	0.55	0.551	0.569	0.552	0.544	0.533	0.554	0.538	0.554	0.519	0.505	0.523	0.518	0.515	0.532	0.468	0.474	0.472	0.479	0.468	0.479
09:20:05	0.582	0.561	0.56	0.564	0.56	0.548	0.554	0.554	0.573	0.556	0.548	0.537	0.557	0.541	0.556	0.523	0.508	0.527	0.522	0.519	0.536	0.472	0.479	0.476	0.483	0.473	0.483
09:30:05	0.585	0.563	0.563	0.568	0.564	0.552	0.558	0.557	0.576	0.558	0.551	0.541	0.561	0.548	0.557	0.526	0.513	0.533	0.527	0.524	0.542	0.474	0.484	0.481	0.487	0.477	0.486
09:40:05	0.588	0.566	0.566	0.571	0.567	0.556	0.563	0.561	0.58	0.56	0.554	0.548	0.567	0.553	0.566	0.531	0.518	0.54	0.533	0.529	0.547	0.478	0.489	0.487	0.492	0.484	0.49
09:50:05	0.591	0.568	0.57	0.573	0.571	0.559	0.567	0.564	0.582	0.566	0.558	0.552	0.569	0.557	0.567	0.538	0.523	0.546	0.538	0.534	0.552	0.481	0.494	0.492	0.496	0.488	0.494
10:00:05	0.594	0.57	0.573	0.576	0.575	0.564	0.573	0.568	0.586	0.57	0.564	0.558	0.574	0.564	0.573	0.543	0.529	0.552	0.545	0.54	0.558	0.484	0.499	0.498	0.5	0.495	0.498
10:10:05	0.597	0.573	0.577	0.579	0.579	0.569	0.578	0.573	0.589	0.574	0.569	0.563	0.578	0.567	0.579	0.549	0.534	0.559	0.553	0.545	0.565	0.487	0.504	0.504	0.506	0.501	0.502
10:20:05	0.6	0.577	0.581	0.584	0.584	0.573	0.583	0.576	0.593	0.581	0.573	0.567	0.584	0.573	0.582	0.555	0.541	0.567	0.558	0.551	0.572	0.49	0.509	0.508	0.511	0.507	0.506
10:30:05	0.603	0.579	0.584	0.586	0.589	0.577	0.587	0.581	0.597	0.588	0.581	0.577	0.589	0.58	0.59	0.562	0.548	0.575	0.566	0.555	0.58	0.492	0.515	0.513	0.515	0.512	0.51
10:40:05	0.607	0.585	0.588	0.59	0.593	0.583	0.593	0.585	0.602	0.595	0.582	0.586	0.596	0.585	0.597	0.569	0.555	0.588	0.573	0.562	0.589	0.495	0.52	0.518	0.521	0.517	0.514
10:50:05	0.611	0.588	0.592	0.596	0.597	0.589	0.598	0.59	0.606	0.602	0.589	0.591	0.6	0.588	0.604	0.577	0.562	0.596	0.579	0.569	0.598	0.498	0.525	0.523	0.526	0.522	0.518
11:00:05	0.614	0.592	0.597	0.601	0.6	0.594	0.606	0.593	0.611	0.603	0.599	0.601	0.612	0.589	0.616	0.585	0.57	0.604	0.588	0.576	0.608	0.501	0.53	0.528	0.531	0.526	0.522
11:10:05	0.619	0.597	0.603	0.608	0.606	0.6	0.611	0.598	0.617	0.616	0.603	0.611	0.623	0.599	0.623	0.593	0.577	0.611	0.595	0.583	0.618	0.503	0.536	0.533	0.535	0.53	0.526
11:20:05	0.623	0.602	0.608	0.614	0.612	0.606	0.618	0.605	0.623	0.623	0.612	0.62	0.623	0.609	0.633	0.602	0.586	0.624	0.607	0.592	0.629	0.506	0.541	0.537	0.54	0.535	0.531
11:30:05	0.626	0.609	0.613	0.621	0.618	0.611	0.624	0.612	0.627	0.63	0.621	0.628	0.628	0.615	0.645	0.613	0.596	0.64	0.615	0.599	0.639	0.51	0.547	0.542	0.544	0.539	0.535
11:40:05	0.63	0.615	0.618	0.627	0.623	0.619	0.631	0.617	0.634	0.638	0.633	0.641	0.638	0.628	0.654	0.622	0.604	0.652	0.624	0.607	0.649	0.513	0.553	0.546	0.549	0.542	0.541
11:50:05	0.634	0.622	0.623	0.635	0.628	0.628	0.639	0.622	0.64	0.646	0.636	0.65	0.645	0.636	0.661	0.632	0.614	0.658	0.637	0.616	0.659	0.517	0.559	0.55	0.553	0.546	0.547
12:00:05	0.638	0.629	0.628	0.643	0.634	0.636	0.646	0.629	0.645	0.654	0.642	0.659	0.655	0.641	0.669	0.641	0.624	0.672	0.643	0.624	0.67	0.521	0.564	0.555	0.558	0.551	0.551
12:10:05	0.643	0.636	0.634	0.651	0.64	0.645	0.653	0.64	0.65	0.664	0.652	0.667	0.666	0.653	0.677	0.649	0.634	0.679	0.651	0.634	0.68	0.524	0.571	0.559	0.562	0.556	0.557
12:20:05	0.648	0.642	0.64	0.66	0.645	0.653	0.658	0.646	0.655	0.673	0.661	0.683	0.673	0.667	0.686	0.658	0.643	0.69	0.659	0.643	0.691	0.528	0.575	0.564	0.566	0.56	0.561
12:30:05	0.653	0.649	0.646	0.667	0.65	0.662	0.664	0.65	0.66	0.684	0.67	0.694	0.68	0.675	0.693	0.666	0.653	0.698	0.671	0.654	0.702	0.532	0.581	0.568	0.57	0.565	0.567
12:40:05	0.657	0.656	0.651	0.672	0.657	0.673	0.67	0.666	0.666	0.692	0.678	0.701	0.692	0.681	0.699	0.673	0.665	0.705	0.681	0.663	0.712	0.535	0.585	0.572	0.574	0.568	0.571
12:50:05	0.664	0.663	0.658	0.678	0.666	0.679	0.674	0.664	0.672	0.7	0.686	0.708	0.704	0.69	0.708	0.68	0.674	0.717	0.688	0.673	0.723	0.539	0.59	0.576	0.578	0.573	0.576
13:00:05	0.67	0.669	0.665	0.687	0.674	0.686	0.685	0.668	0.677	0.708	0.697	0.717	0.713	0.699	0.715	0.688	0.684	0.727	0.693	0.682	0.733	0.542	0.594	0.58	0.582	0.577	0.58
13:10:05	0.676	0.675	0.671	0.695	0.676	0.691	0.694	0.688	0.684	0.716	0.705	0.729	0.722	0.71	0.723	0.696	0.692	0.735	0.703	0.688	0.744	0.546	0.598	0.585	0.586	0.581	0.584
13:20:05	0.683	0.68	0.677	0.702	0.69	0.701	0.704	0.684	0.69	0.723	0.717	0.741	0.729	0.719	0.734	0.704	0.7	0.739	0.712	0.694	0.752	0.55	0.602	0.588	0.589	0.585	0.588
13:30:05	0.689	0.687	0.684	0.71	0.695	0.707	0.707	0.688	0.696	0.733	0.725	0.751	0.734	0.725	0.744	0.712	0.71	0.748	0.718	0.702	0.761	0.552	0.607	0.593	0.594	0.59	0.593
13:40:05	0.696	0.692	0.691	0.717	0.696	0.715	0.726	0.7	0.702	0.74	0.732	0.758	0.739	0.737	0.752	0.719	0.717	0.749	0.727	0.706	0.771	0.556	0.61	0.597	0.597	0.593	0.596
13:50:05	0.704	0.698	0.698	0.723	0.716	0.723	0.734	0.709	0.707	0.748	0.744	0.767	0.752	0.748	0.761	0.727	0.723	0.757	0.732	0.711	0.781	0.56	0.614	0.601	0.601	0.597	0.6
14:00:05	0.711	0.703	0.704	0.728	0.71	0.729	0.735	0.711	0.713	0.756	0.754	0.776	0.767	0.757	0.769	0.735	0.731	0.763	0.741	0.719	0.79	0.564	0.618	0.605	0.605	0.603	0.604
14:10:05	0.717	0.709	0.711	0.733	0.715	0.737	0.742	0.718	0.719	0.765	0.764	0.787	0.777	0.763	0.778	0.743	0.739	0.765	0.746	0.724	0.797	0.567	0.622	0.608	0.608	0.606	0.608
14:20:05	0.722	0.716	0.717	0.738	0.736	0.744	0.752	0.735	0.724	0.773	0.771	0.797	0.782	0.77	0.785	0.751	0.745	0.769	0.75	0.729	0.805	0.571	0.625	0.613	0.612	0.61	0.611
14:30:05	0.729	0.722	0.723	0.742	0.737	0.751	0.757	0.73	0.73	0.781	0.778	0.805	0.783	0.78	0.791	0.754	0.749	0.773	0.763	0.733	0.812	0.575	0.628	0.616	0.616	0.614	0.615
14:40:05	0.735	0.727	0.729	0.745	0.735	0.76	0.764	0.735	0.735	0.789	0.786	0.811	0.793	0.788	0.797	0.762	0.759	0.777	0.763	0.737	0.818	0.578	0.632	0.62	0.619	0.618	0.619
14:50:05	0.74	0.733	0.736	0.748	0.738	0.769	0.768	0.741	0.741	0.797	0.795	0.817	0.807	0.796	0.804	0.766	0.758	0.781	0.771	0.743	0.826	0.583	0.636	0.624	0.623	0.622	0.623
15:00:05	0.745	0.738	0.741	0.752	0.742	0.779	0.774	0.75	0.746	0.805	0.804	0.825	0.815	0.801	0.812	0.773	0.768	0.784	0.773	0.746	0.833	0.586	0.639	0.627	0.626	0.626	0.626
15:10:05	0.75	0.743	0.745	0.756	0.745	0.785	0.781	0.76	0.751	0.813	0.81	0.832	0.82	0.807	0.819	0.777	0.767	0.788	0.779	0.75	0.839	0.59	0.641	0.632	0.629	0.629	0.63
15:20:05	0.754	0.748	0.75	0.762	0.753	0.791	0.786	0.768	0.756	0.821	0.817	0.839	0.827	0.817	0.828	0.783	0.772	0.791	0.792	0.755	0.846	0.594	0.644	0.634	0.633	0.633	0.634
15:30:05	0.759	0.753	0.754	0.767	0.763	0.801	0.793	0.775	0.761	0.83	0.823	0.847	0.83	0.826	0.837	0.798	0.778	0.795	0.787	0.759	0.851	0.597	0.648	0.638	0.636	0.637	0.639
15:40:05	0.765	0.757	0.759	0.773	0.773	0.811	0.799	0.78	0.767	0.837	0.832	0.852	0.837	0.832	0.845	0.804	0.783	0.8	0.798	0.763	0.858	0.602	0.652	0.643	0.64	0.641	0.643
15:50:05	0.77	0.762	0.763	0.779	0.785	0.82	0.804	0.785	0.772	0.844	0.839	0.856	0.845	0.836	0.852	0.809	0.786	0.802	0.798	0.768	0.863	0.606	0.655	0.647	0.643	0.644	0.646
16:00:05	0.775	0.766	0.767	0.785	0.789	0.826	0.81	0.789	0.777	0.85	0.845	0.861	0.855	0.84	0.858	0.813	0.79	0.806	0.803	0.772	0.869	0.61	0.657	0.65	0.647	0.648	0.65
16:10:05	0.779	0.769	0.771	0.792	0.792	0.833	0.816	0.793	0.783	0.857	0.851	0.866	0.86	0.846	0.865	0.814	0.795	0.809	0.806	0.776	0.874	0.614	0.661	0.654	0.651	0.652	0.653
16:20:05	0.785	0.774	0.776	0.798	0.8	0.84	0.82	0.799	0.788	0.863	0.856	0.872	0.865	0.856	0.871	0.823	0.801	0.812	0.812	0.778	0.879	0.619	0.664	0.658	0.654	0.656	0.657
16:30:05	0.79	0.777	0.781	0.804	0.805	0.843	0.827	0.804	0.792	0.868	0.862	0.877	0.869	0.862	0.877	0.827	0.804	0.816	0.814	0.781	0.884	0.623	0.667	0.66	0.658	0.66	0.66
16:40:05	0.795	0.782	0.785	0.81	0.806	0.847	0.834	0.809	0.797	0.873	0.867	0.882	0.874	0.866	0.881	0.833	0.806	0.819	0.823	0.784	0.89	0.626	0.671	0.664	0.662	0.663	0.665
16:50:05	0.8	0.786	0.79	0.816	0.808	0.85	0.839	0.814	0.802	0.879	0.873	0.885	0.879	0.868	0.887	0.833	0.809	0.821	0.819	0.788	0.893	0.631	0.673	0.668	0.664	0.666	0.669
17:00:05	0.805	0.791	0.796	0.822	0.813	0.858	0.843	0.82	0.806	0.884	0.877	0.888	0.882	0.871	0.891	0.839	0.814	0.824	0.829	0.79	0.9	0.635	0.676	0.671	0.667	0.669	0.672
17:10:05	0.81	0.795	0.801	0.827	0.822	0.863	0.848	0.825	0.811	0.889	0.881	0.893	0.888	0.879	0.897	0.843	0.814	0.827	0.829	0.793	0.904	0.639	0.679	0.674	0.671	0.673	0.676
17:20:05	0.814	0.798	0.806	0.832	0.83	0.866	0.851	0.831	0.816	0.894	0.886	0.898	0.894	0.884	0.9	0.845	0.817	0.828	0.832	0.797	0.908	0.642	0.681	0.677	0.674	0.675	0.68
17:30:05	0.82	0.802	0.811	0.838	0.838	0.87	0.856	0.837	0.821	0.899	0.892	0.903	0.899	0.889	0.905	0.848	0.82	0.83	0.834	0.8	0.911	0.648	0.684	0.681	0.677	0.679	0.683
17:40:05	0.824	0.807	0.815	0.843	0.844	0.875	0.862	0.843	0.827	0.903	0.897	0.908	0.903	0.893	0.907	0.852	0.823	0.833	0.835	0.802	0.915	0.652	0.688	0.684	0.68	0.683	0.686
17:50:05	0.829	0.81	0.82	0.848	0.848	0.879	0.865	0.847	0.83	0.908	0.9	0.91	0.907	0.893	0.912	0.855	0.827	0.835	0.837	0.804	0.918	0.656	0.69	0.687	0.683	0.686	0.691
18:00:05	0.834	0.813	0.825	0.853	0.85	0.882	0.868	0.854	0.835	0.913	0.903	0.914	0.911	0.898	0.916	0.856	0.828	0.837	0.839	0.807	0.922	0.661	0.693	0.69	0.688	0.688	0.694
18:10:05	0.839	0.817	0.829	0.857	0.854	0.886	0.871	0.858	0.84	0.917	0.906	0.918	0.914	0.903	0.919	0.858	0.831	0.839	0.846	0.811	0.925	0.666	0.696	0.694	0.69	0.692	0.697
18:20:05	0.844	0.82	0.833	0.862	0.859	0.889	0.874	0.863	0.844	0.922	0.91	0.921	0.917	0.907	0.923	0.862	0.834	0.842	0.846	0.813	0.929	0.669	0.698	0.697	0.694	0.695	0.701
18:30:05	0.848	0.824	0.838	0.866	0.862	0.891	0.878	0.867	0.848	0.926	0.917	0.925	0.922	0.91	0.927	0.865	0.836	0.843	0.847	0.816	0.935	0.673	0.701	0.7	0.697	0.699	0.705
18:40:05	0.853	0.827	0.842	0.87	0.865	0.894	0.882	0.87	0.853	0.931	0.92	0.928	0.924	0.911	0.929	0.869	0.839	0.845	0.851	0.818	0.935	0.678	0.705	0.703	0.701	0.702	0.708
18:50:05	0.857	0.83	0.846	0.874	0.867	0.899	0.885	0.875	0.857	0.935	0.922	0.93	0.929	0.915	0.935	0.872	0.84	0.847	0.852	0.819	0.94	0.683	0.707	0.707	0.705	0.705	0.712
19:00:05	0.862	0.833	0.85	0.879	0.87	0.904	0.889	0.879	0.861	0.939	0.924	0.933	0.932	0.919	0.938	0.876	0.842	0.849	0.855	0.821	0.946	0.687	0.709	0.71	0.708	0.708	0.716
19:10:05	0.866	0.836	0.854	0.883	0.872	0.906	0.892	0.883	0.865	0.944	0.928	0.936	0.936	0.923	0.942	0.877	0.844	0.85	0.856	0.822	0.947	0.691	0.712	0.713	0.711	0.709	0.719
19:20:05	0.871	0.839	0.858	0.886	0.875	0.908	0.896	0.887	0.869	0.947	0.934	0.939	0.939	0.926	0.944	0.88	0.847	0.852	0.857	0.825	0.951	0.695	0.715	0.715	0.714	0.712	0.724
19:30:05	0.875	0.843	0.862	0.891	0.878	0.911	0.898	0.891	0.872	0.952	0.938	0.943	0.942	0.928	0.949	0.884	0.848	0.854	0.861	0.828	0.953	0.7	0.718	0.72	0.718	0.715	0.727
19:40:05	0.879	0.846	0.866	0.894	0.881	0.913	0.901	0.893	0.876	0.956	0.94	0.945	0.944	0.93	0.953	0.886	0.85	0.856	0.862	0.829	0.959	0.705	0.721	0.722	0.721	0.718	0.731
19:50:05	0.883	0.849	0.869	0.898	0.884	0.918	0.905	0.897	0.88	0.961	0.942	0.948	0.948	0.934	0.956	0.889	0.853	0.858	0.865	0.831	0.958	0.71	0.724	0.725	0.724	0.72	0.735
20:00:05	0.887	0.851	0.872	0.901	0.886	0.922	0.908	0.901	0.883	0.965	0.944	0.952	0.95	0.938	0.96	0.89	0.857	0.859	0.866	0.834	0.961	0.715	0.726	0.727	0.727	0.722	0.739
20:10:05	0.891	0.855	0.875	0.905	0.889	0.925	0.911	0.905	0.887	0.969	0.947	0.954	0.952	0.942	0.963	0.894	0.859	0.861	0.869	0.836	0.965	0.719	0.731	0.73	0.731	0.725	0.742
20:20:05	0.895	0.858	0.878	0.908	0.892	0.927	0.914	0.909	0.889	0.972	0.952	0.956	0.955	0.944	0.967	0.897	0.858	0.862	0.87	0.837	0.966	0.723	0.734	0.732	0.734	0.726	0.746
20:30:05	0.899	0.861	0.882	0.911	0.895	0.931	0.917	0.911	0.892	0.975	0.952	0.957	0.958	0.944	0.969	0.898	0.859	0.865	0.872	0.838	0.971	0.728	0.735	0.734	0.736	0.728	0.749
20:40:05	0.903	0.864	0.885	0.915	0.896	0.933	0.92	0.913	0.896	0.978	0.955	0.959	0.96	0.946	0.971	0.898	0.863	0.866	0.873	0.839	0.969	0.732	0.738	0.736	0.739	0.73	0.753
20:50:05	0.905	0.867	0.888	0.918	0.899	0.935	0.923	0.916	0.898	0.982	0.959	0.962	0.963	0.949	0.974	0.899	0.864	0.868	0.875	0.841	0.971	0.736	0.74	0.739	0.741	0.732	0.757
21:00:05	0.909	0.87	0.891	0.921	0.903	0.938	0.926	0.918	0.901	0.984	0.96	0.963	0.965	0.951	0.976	0.904	0.865	0.868	0.877	0.842	0.979	0.74	0.742	0.741	0.744	0.735	0.761
21:10:05	0.913	0.872	0.894	0.923	0.905	0.942	0.928	0.92	0.904	0.987	0.961	0.965	0.966	0.953	0.978	0.905	0.867	0.87	0.879	0.845	0.977	0.745	0.745	0.743	0.746	0.736	0.765
21:20:05	0.916	0.874	0.897	0.927	0.908	0.944	0.93	0.922	0.907	0.99	0.962	0.967	0.967	0.955	0.98	0.908	0.868	0.872	0.879	0.846	0.98	0.749	0.747	0.745	0.749	0.739	0.769
21:30:05	0.919	0.878	0.899	0.929	0.911	0.947	0.933	0.924	0.909	0.993	0.964	0.968	0.968	0.955	0.982	0.909	0.87	0.873	0.881	0.847	0.981	0.754	0.749	0.748	0.752	0.74	0.772
21:40:05	0.922	0.879	0.902	0.932	0.914	0.95	0.936	0.926	0.912	0.995	0.967	0.972	0.972	0.958	0.984	0.911	0.871	0.874	0.882	0.847	0.984	0.759	0.75	0.75	0.753	0.741	0.775
21:50:05	0.925	0.882	0.904	0.934	0.918	0.952	0.939	0.928	0.915	0.998	0.968	0.974	0.974	0.961	0.986	0.914	0.873	0.875	0.883	0.849	0.983	0.763	0.752	0.751	0.756	0.743	0.778
22:00:05	0.928	0.884	0.907	0.937	0.92	0.955	0.941	0.931	0.917	1	0.97	0.975	0.976	0.963	0.988	0.916	0.874	0.876	0.884	0.85	0.984	0.767	0.754	0.754	0.758	0.746	0.782
22:10:05	0.931	0.886	0.909	0.94	0.923	0.958	0.943	0.933	0.919	1.003	0.972	0.975	0.978	0.963	0.99	0.917	0.875	0.877	0.886	0.851	0.988	0.771	0.755	0.756	0.759	0.748	0.785
22:20:05	0.934	0.888	0.911	0.942	0.925	0.961	0.945	0.935	0.921	1.004	0.976	0.976	0.979	0.964	0.992	0.917	0.874	0.878	0.887	0.852	0.989	0.775	0.758	0.758	0.761	0.749	0.787
22:30:05	0.937	0.89	0.913	0.945	0.927	0.963	0.948	0.938	0.924	1.006	0.975	0.978	0.981	0.966	0.994	0.919	0.877	0.879	0.888	0.854	0.99	0.779	0.76	0.761	0.764	0.75	0.791
22:40:05	0.94	0.891	0.915	0.947	0.929	0.964	0.949	0.939	0.925	1.007	0.976	0.98	0.981	0.967	0.995	0.921	0.878	0.881	0.889	0.855	0.99	0.782	0.761	0.762	0.766	0.752	0.795
22:50:05	0.943	0.893	0.917	0.949	0.931	0.965	0.951	0.941	0.927	1.008	0.977	0.981	0.983	0.968	0.996	0.922	0.878	0.881	0.89	0.856	0.993	0.786	0.763	0.765	0.768	0.753	0.797
23:00:05	0.945	0.896	0.919	0.951	0.933	0.965	0.952	0.942	0.929	1.008	0.98	0.98	0.984	0.969	0.997	0.924	0.88	0.883	0.892	0.856	0.994	0.79	0.765	0.765	0.769	0.756	0.801
23:10:05	0.948	0.896	0.921	0.953	0.934	0.966	0.953	0.944	0.931	1.008	0.98	0.982	0.984	0.97	0.999	0.926	0.881	0.883	0.893	0.857	0.995	0.792	0.766	0.767	0.771	0.756	0.805
23:20:05	0.952	0.898	0.923	0.956	0.936	0.967	0.955	0.945	0.933	1.01	0.98	0.983	0.986	0.972	0.999	0.928	0.881	0.883	0.893	0.858	0.998	0.797	0.768	0.769	0.773	0.759	0.807
23:30:05	0.954	0.901	0.925	0.957	0.937	0.969	0.957	0.947	0.936	1.011	0.981	0.984	0.987	0.971	1.001	0.929	0.881	0.884	0.894	0.859	0.999	0.8	0.77	0.77	0.774	0.76	0.811
23:40:05	0.956	0.901	0.927	0.959	0.939	0.971	0.958	0.949	0.937	1.011	0.986	0.986	0.988	0.973	1.004	0.93	0.883	0.884	0.895	0.86	1	0.804	0.772	0.772	0.776	0.761	0.814
23:50:05	0.959	0.902	0.927	0.962	0.94	0.972	0.96	0.95	0.938	1.012	0.987	0.987	0.989	0.974	1.005	0.931	0.884	0.886	0.896	0.861	1	0.806	0.773	0.774	0.778	0.762	0.817
1900-01-01 00:00:05	0.961	0.904	0.929	0.964	0.941	0.973	0.962	0.952	0.94	1.014	0.986	0.987	0.99	0.976	1.005	0.934	0.884	0.888	0.897	0.862	1.001	0.81	0.775	0.776	0.78	0.763	0.82
	0.964	0.941	0.973	0.964	0.941	0.973

## Sheet: ext 1b_top
Time	OD600	OD600	OD600
00:00:14	0.107	0.107	0.102
00:10:14	0.108	0.108	0.102
00:20:14	0.11	0.111	0.104
00:30:14	0.114	0.115	0.108
00:40:14	0.121	0.122	0.113
00:50:14	0.129	0.131	0.121
01:00:14	0.138	0.141	0.129
01:10:14	0.151	0.154	0.139
01:20:14	0.166	0.169	0.151
01:30:14	0.185	0.186	0.165
01:40:14	0.207	0.212	0.185
01:50:14	0.234	0.239	0.209
02:00:14	0.248	0.255	0.231
02:10:14	0.261	0.271	0.246
02:20:14	0.274	0.284	0.261
02:30:14	0.29	0.302	0.276
02:40:14	0.305	0.319	0.293
02:50:14	0.319	0.331	0.308
03:00:14	0.329	0.341	0.32
03:10:14	0.341	0.353	0.33
03:20:14	0.349	0.363	0.341
03:30:14	0.354	0.37	0.352
03:40:14	0.366	0.38	0.362
03:50:14	0.375	0.389	0.373
04:00:14	0.382	0.399	0.382
04:10:14	0.391	0.406	0.391
04:20:14	0.402	0.415	0.401
04:30:14	0.412	0.422	0.409
04:40:14	0.421	0.433	0.42
04:50:14	0.431	0.442	0.426
05:00:14	0.44	0.452	0.436
05:10:14	0.448	0.463	0.445
05:20:14	0.458	0.471	0.454
05:30:14	0.466	0.478	0.462
05:40:14	0.475	0.486	0.47
05:50:14	0.481	0.492	0.477
06:00:14	0.489	0.497	0.482
06:10:14	0.494	0.501	0.487
06:20:14	0.498	0.504	0.492
06:30:14	0.5	0.506	0.495
06:40:14	0.503	0.51	0.499
06:50:14	0.507	0.513	0.501
07:00:14	0.509	0.515	0.505
07:10:14	0.513	0.518	0.509
07:20:14	0.519	0.521	0.512
07:30:14	0.521	0.525	0.516
07:40:14	0.525	0.527	0.52
07:50:14	0.531	0.53	0.522
08:00:14	0.534	0.532	0.525
08:10:14	0.537	0.536	0.528
08:20:14	0.541	0.537	0.532
08:30:14	0.546	0.541	0.535
08:40:14	0.552	0.544	0.538
08:50:14	0.556	0.547	0.541
09:00:14	0.559	0.551	0.545
09:10:14	0.562	0.555	0.548
09:20:14	0.568	0.559	0.552
09:30:14	0.576	0.563	0.554
09:40:14	0.581	0.567	0.558
09:50:14	0.586	0.572	0.561
10:00:14	0.59	0.576	0.565
10:10:14	0.595	0.579	0.568
10:20:14	0.602	0.584	0.572
10:30:14	0.608	0.589	0.575
10:40:14	0.613	0.594	0.579
10:50:14	0.617	0.596	0.582
11:00:14	0.626	0.6	0.589
11:10:14	0.635	0.605	0.592
11:20:14	0.645	0.611	0.596
11:30:14	0.65	0.616	0.599
11:40:14	0.653	0.621	0.604
11:50:14	0.66	0.627	0.608
12:00:14	0.667	0.632	0.612
12:10:14	0.668	0.636	0.615
12:20:14	0.672	0.64	0.619
12:30:14	0.678	0.645	0.622
12:40:14	0.684	0.65	0.625
12:50:14	0.689	0.655	0.629
13:00:14	0.696	0.659	0.632
13:10:14	0.701	0.666	0.638
13:20:14	0.71	0.672	0.643
13:30:14	0.717	0.677	0.646
13:40:14	0.722	0.682	0.652
13:50:14	0.726	0.687	0.655
14:00:14	0.729	0.691	0.659
14:10:14	0.736	0.697	0.664
14:20:14	0.74	0.701	0.667
14:30:14	0.746	0.707	0.674
14:40:14	0.754	0.711	0.676
14:50:14	0.758	0.715	0.681
15:00:14	0.763	0.72	0.684
15:10:14	0.767	0.722	0.686
15:20:14	0.771	0.726	0.692
15:30:14	0.776	0.731	0.695
15:40:14	0.78	0.734	0.699
15:50:14	0.784	0.738	0.702
16:00:14	0.788	0.742	0.706
16:10:14	0.791	0.746	0.71
16:20:14	0.796	0.749	0.716
16:30:14	0.799	0.752	0.717
16:40:14	0.803	0.754	0.719
16:50:14	0.807	0.757	0.722
17:00:14	0.809	0.762	0.726
17:10:14	0.812	0.764	0.73
17:20:14	0.815	0.768	0.731
17:30:14	0.816	0.771	0.734
17:40:14	0.82	0.775	0.739
17:50:14	0.825	0.779	0.744
18:10:14	0.827	0.782	0.748
18:20:14	0.83	0.785	0.75
18:30:14	0.832	0.788	0.753
18:40:14	0.834	0.791	0.757
18:50:14	0.837	0.794	0.76
19:00:14	0.839	0.797	0.763
19:10:14	0.841	0.799	0.765
19:20:14	0.843	0.802	0.768
19:30:14	0.847	0.805	0.773
19:40:14	0.849	0.807	0.775
19:50:14	0.852	0.812	0.779
20:00:14	0.854	0.814	0.781
20:10:14	0.857	0.816	0.785
20:20:14	0.859	0.819	0.789
20:30:14	0.862	0.823	0.792
20:40:14	0.863	0.826	0.795
20:50:14	0.865	0.827	0.796
21:00:14	0.867	0.83	0.8
21:10:14	0.867	0.832	0.803
21:20:14	0.869	0.834	0.806
21:30:14	0.871	0.836	0.809
21:40:14	0.873	0.838	0.812
21:50:14	0.876	0.841	0.816
22:00:14	0.878	0.844	0.819
22:10:14	0.88	0.846	0.822
22:20:14	0.882	0.848	0.825
22:30:14	0.884	0.85	0.828
22:40:14	0.885	0.851	0.831
22:50:14	0.887	0.854	0.833
23:00:14	0.889	0.856	0.836
23:10:14	0.89	0.857	0.838
23:20:14	0.892	0.858	0.839
23:30:14	0.893	0.86	0.842
23:40:14	0.895	0.862	0.844
23:50:14	0.896	0.864	0.847
1900-01-01 00:00:14	0.898	0.866	0.849

## Sheet: ext 1b_bottom
Hours	pks+ / lacZ-	pks+ / lacZ-	pks+ / lacZ-
0	0.457014	0.37	0.619835
3	0.479885	0.501475	0.5125
6	0.446667	0.5	0.427273
12	0.389381	0.517857	0.597403
16	0.521327	0.457944	0.484536
24	0.553279	0.468354	0.519774

## Sheet: ext 1d
pks–	pks+	pks+ + phage-free	pks+ + lysogen	pks– + phage-free	pks– +lysogen
12.3	836.2	652	665.5	4.3	8.8
3.1	824.3	608.4	568.4	3.9	8.2
3.3	764.1	671	584.3	20.5	3.6

## Sheet: ext 1e
	wt	wt	wt	ΔrecA	ΔrecA	ΔrecA
–MMC	115.378	109.219	100.31	56.563	54.973	52.537
+MMC	4293.09	2593.99	2150.91	348.639	256.286	239.774
