# Supplementary material for: The bacterial toxin colibactin triggers prophage induction
Source: Nature. 2022 Feb 23;603(7900):315–20. doi: 10.1038/s41586-022-04444-3 (PMC8907063; doi:10.1038/s41586-022-04444-3)
Supplement: Supplementary file 11 — Source Data Extended Data Fig. 2 [file 41586_2022_4444_MOESM11_ESM.xlsx]

## Sheet: ext 2b
	pks–	pks–	pks–	pks+	pks+	pks+	pks+ΔclbP	pks+ΔclbP	pks+ΔclbP
BAC	92.227	61.58	61.074	7622.42	5751.27	5472.83	110.375	66.337	56.012
NC101				351.361	717.489	812.68	28.083	17.712	19.542

## Sheet: ext 2e
	DNA	pks-	pks-	pks-	pks+	pks+	pks+
no DNA	0	67.032	49.378	54.923	2189.77	2129.91	2204.05
5ng	5	42.18	29.643	45.957	1502.23	1735.62	1861.95
50ng	50	67.407	38.087	56.378	1377.84	1633.02	2247.36
500ng	500	55.492	41.446	44.103	431.01	543.005	629.442
5ug	5000	49.112	41.684	44.482	139.01	153.245	192.964
12.5ug	12500	45.807	39.204	54.41	105.828	112.394	114.768
25ug	25000	40.708	50.194	53.485	98.576	86.47	92.527
50ug	50000	40.984	36.731	64.326	90.298	62.323	77.045

## Sheet: ext 2g
DNA (ng)	AT-rich (pks–)	AT-rich (pks–)	AT-rich (pks–)	AT-rich (pks+)	AT-rich (pks+)	AT-rich (pks+)	GC-rich (pks+)	GC-rich (pks+)	GC-rich (pks+)	GC-rich (pks–)	GC-rich (pks–)	GC-rich (pks–)
0	88	91	104	6983	6859	5703	6457	7721	13252	80	63	98
0.0025	56	55	65	5976	5031	4333	4749	6370	8472	71	61	86
0.025	65	50	71	5047	4971	4537	5353	5722	8455	84	70	98
0.25	71	48	80	5256	4727	3716	6134	6196	7861	65	65	94
1.25	41	44	48	2135	2501	2136	5976	5873	7651	82	65	94
2.5	71	37	53	1182	1207	918	6106	5532	5947	50	62	102
12.5	49	53	48	249	241	225	5218	4131	5881	47	58	83
25	81	59	60	181	180	187	5958	6095	6915	63	73	98
