# Supplementary material for: The bacterial toxin colibactin triggers prophage induction
Source: Nature. 2022 Feb 23;603(7900):315–20. doi: 10.1038/s41586-022-04444-3 (PMC8907063; doi:10.1038/s41586-022-04444-3)
Supplement: Supplementary file 12 — Source Data Extended Data Fig. 3 [file 41586_2022_4444_MOESM12_ESM.xlsx]

## Sheet: ext 3a
	BW25113 (recA+)	BW25113 (recA+)	BW25113 (recA+)	DH10b (ΔrecA)	DH10b (ΔrecA)	DH10b (ΔrecA)
pks	0.982	1.116	1.177	0.59	0.618	0.633
pks+ΔclbS	1.051	0.973	1.023	0.427	0.42	0.417

## Sheet: ext 3d
	pTrc- clbS	pTrc- clbS	pTrc- clbS	pTrc- ΔclbS	pTrc- ΔclbS	pTrc- ΔclbS
Normalized RLU	158	112	98	15090	13767	8052

## Sheet: ext 3e
	-MMC	-MMC	-MMC	+MMC	+MMC	+MMC
pTrc-clbS + pks-	336.87	165.198	218.225	2404.04	1428.1	1466.67
pTrc-clbS + pks+	347.722	180.198	209.79	2851.01	1520.47	1363.33
pTrc-empty_x000D_+ pks-	269.903	150.97	90.6344	6662.76	4300.14	3197.2
pTrc-empty_x000D_+ pks+	16518.8	9226.47	4683.43	10157	7913.9	6597.2

## Sheet: ext 3f
pks–	pks+	pks+ supernatant	pks+ΔclbS supernatant
107.431	17123	8084.25	8853.48
76.119	10160.3	8803.91	8733.5
86.811	9199.93	8066.07	12735.3
