# Supplementary material for: The bacterial toxin colibactin triggers prophage induction
Source: Nature. 2022 Feb 23;603(7900):315–20. doi: 10.1038/s41586-022-04444-3 (PMC8907063; doi:10.1038/s41586-022-04444-3)
Supplement: Supplementary file 13 — Source Data Extended Data Fig. 4 [file 41586_2022_4444_MOESM13_ESM.xlsx]

## Sheet: ext 4b
intact	38
questionable/incomplete	56

## Sheet: ext 4c
	IntactPhages
E. albertii 07-3866	11
E coli 069	8
Metakosakonia sp. MRY16-398	8
E. coli CFT073	4
Dickeya dadantii	2
Kluyvera intestini	2
Frischella perrara	1
Mixta theicola	1
Snodgrassella alvi wkB2	1
